# Supplementary material for: Ethyl 4-anilino-3-nitrobenzoate
Source: Acta Crystallogr Sect E Struct Rep Online. 2008 Dec 10;65(Pt 1):o91. doi: 10.1107/S1600536808041329 (PMC2967998; doi:10.1107/S1600536808041329)
Supplement: Supplementary file 2 [file e-65-00o91-Isup2.hkl]

# 
# h,k,l, Fc-squared, Fo-squared, sigma(Fo-squared) and status flag 
# 
data_I
_shelx_title ' N in P2(1)/n' 
_shelx_refln_list_code          4 
_shelx_F_calc_maximum      174.97 
_exptl_crystal_F_000       600.00 
_reflns_d_resolution_high  0.8360 
 
loop_ 
 _symmetry_equiv_pos_as_xyz 
 'x, y, z' 
 '-x+1/2, y+1/2, -z+1/2' 
 '-x, -y, -z' 
 'x-1/2, -y-1/2, z-1/2' 
 
_cell_length_a    10.6830 
_cell_length_b     9.9050 
_cell_length_c    13.6980 
_cell_angle_alpha  90.000 
_cell_angle_beta  105.050 
_cell_angle_gamma  90.000 
 
_shelx_F_squared_multiplier     1.000 
 
loop_ 
 _refln_index_h 
 _refln_index_k 
 _refln_index_l 
 _refln_F_squared_calc 
 _refln_F_squared_meas 
 _refln_F_squared_sigma 
 _refln_observed_status 
   2   0   0    13145.59    13081.49    150.65 o 
   4   0   0      958.37      975.45     11.11 o 
   6   0   0      354.96      360.35      9.04 o 
   8   0   0       16.21       18.49      4.17 o 
  10   0   0       12.55       23.15      4.76 o 
  12   0   0        0.65        0.95      5.10 o 
   1   1   0     2798.87     2894.98     50.51 o 
   2   1   0     2504.21     2449.47     56.82 o 
   3   1   0      607.66      653.44      8.03 o 
   4   1   0       51.81       39.18      2.63 o 
   5   1   0     1293.20     1554.98     16.86 o 
   6   1   0       75.63       88.69      5.07 o 
   7   1   0        0.51        0.24      2.93 o 
   8   1   0       13.84       14.86      4.32 o 
   9   1   0      130.09      131.82      8.29 o 
  10   1   0      124.78      128.24      9.07 o 
  11   1   0       20.12       19.45      6.68 o 
  12   1   0        5.78        0.96      6.16 o 
   0   2   0     8169.59     8172.12    107.41 o 
   1   2   0     1438.80     1390.44      9.34 o 
   2   2   0      331.12      366.94      5.57 o 
   3   2   0       89.93       77.53      3.21 o 
   4   2   0        4.34        4.81      1.66 o 
   5   2   0      740.00      817.07     12.92 o 
   6   2   0       35.52       53.84      4.33 o 
   7   2   0        0.60        1.87      2.84 o 
   8   2   0       95.16      104.66      7.51 o 
   9   2   0      172.86      182.49      9.54 o 
  10   2   0       27.54       32.60      5.97 o 
  11   2   0       40.93       48.75      6.90 o 
  12   2   0        0.40        2.44      5.73 o 
   1   3   0      814.24      818.90      8.34 o 
   2   3   0       43.80       48.64      2.57 o 
   3   3   0      184.16      221.19      5.49 o 
   4   3   0      700.97      745.45     11.37 o 
   5   3   0        0.34        2.45      2.10 o 
   6   3   0       57.91       53.08      4.67 o 
   7   3   0        3.36        3.87      3.07 o 
   8   3   0      109.33      113.06      8.10 o 
   9   3   0      143.21      155.97      9.65 o 
  10   3   0       88.49       78.69      8.11 o 
  11   3   0       16.92       26.94      5.39 o 
   0   4   0      119.57       96.46      3.47 o 
   1   4   0        1.72        1.62      1.54 o 
   2   4   0     2247.86     2440.15     18.38 o 
   3   4   0      394.53      371.55      8.05 o 
   4   4   0      701.56      784.67     12.68 o 
   5   4   0      119.57      122.82      5.92 o 
   6   4   0        4.01        2.69      3.28 o 
   7   4   0       76.15       62.41      6.00 o 
   8   4   0      456.13      474.55     15.20 o 
   9   4   0        5.90        1.12      5.72 o 
  10   4   0        2.98        7.99      4.73 o 
  11   4   0        4.79       11.07      5.56 o 
   1   5   0      143.14      151.02      5.03 o 
   2   5   0      763.67      839.12     11.83 o 
   3   5   0     1121.29     1300.81     15.67 o 
   4   5   0      161.58      148.55      6.26 o 
   5   5   0      108.32      112.74      6.15 o 
   6   5   0      254.67      252.38      9.28 o 
   7   5   0      162.82      184.25      9.03 o 
   8   5   0      856.80      865.57     19.83 o 
   9   5   0        5.26        1.55      4.86 o 
  10   5   0       12.60       13.47      5.30 o 
  11   5   0       17.57       14.65      5.37 o 
   0   6   0      465.55      551.79     10.73 o 
   1   6   0       71.76       63.61      2.53 o 
   2   6   0        7.75       25.53      3.03 o 
   3   6   0      166.37      188.23      6.98 o 
   4   6   0       20.39       16.01      3.44 o 
   5   6   0      134.63      126.18      6.71 o 
   6   6   0        4.16        3.29      3.97 o 
   7   6   0       82.44       78.16      7.08 o 
   8   6   0       25.53       34.63      6.05 o 
   9   6   0        4.87        8.88      4.99 o 
  10   6   0        8.71        0.85      5.32 o 
   1   7   0        3.00        2.45      2.45 o 
   2   7   0        7.98        9.17      3.05 o 
   3   7   0       47.64       55.12      4.42 o 
   4   7   0        3.38        3.84      2.99 o 
   5   7   0       33.31       24.01      4.24 o 
   6   7   0      427.84      413.01     12.94 o 
   7   7   0       11.87        8.27      4.31 o 
   8   7   0       68.05       61.88      7.02 o 
   9   7   0       23.54       26.00      5.44 o 
   0   8   0       16.80       32.93      4.21 o 
   1   8   0       15.23       20.34      3.79 o 
   2   8   0       14.61       13.84      3.40 o 
   3   8   0       77.20       93.45      5.78 o 
   4   8   0        1.11        4.43      2.99 o 
   5   8   0        0.08        1.65      2.87 o 
   6   8   0        0.02        2.96      3.31 o 
   7   8   0       20.59       25.08      5.22 o 
   8   8   0       22.01       14.27      5.23 o 
   9   8   0       22.66        2.24      4.65 o 
   1   9   0      105.17      136.76      7.31 o 
   2   9   0        2.86        5.59      3.68 o 
   3   9   0       13.35       15.43      4.37 o 
   4   9   0        0.13        3.61      2.99 o 
   5   9   0        1.80        0.58      3.42 o 
   6   9   0        0.22        1.20      3.35 o 
   7   9   0       70.95       51.68      5.90 o 
   8   9   0        0.16        2.35      4.19 o 
   0  10   0        7.11       20.22      3.73 o 
   1  10   0       14.33       15.93      4.26 o 
   2  10   0       99.63      125.56      7.33 o 
   3  10   0        3.92        0.28      4.09 o 
   4  10   0        0.08        2.27      3.31 o 
   5  10   0        6.33        8.11      3.47 o 
   6  10   0       19.09       19.33      4.32 o 
   1  11   0       40.07       24.79      5.46 o 
   2  11   0       13.94       14.67      3.81 o 
   3  11   0        5.55        1.14      4.05 o 
   4  11   0        2.87        1.69      3.15 o 
 -11   0   1        7.23        3.33      5.04 o 
  -9   0   1      193.69      159.71      8.52 o 
  -7   0   1      836.50      894.50     15.52 o 
  -5   0   1     8777.80     9581.08    179.04 o 
  -3   0   1     1504.84     1585.53     11.93 o 
  -1   0   1    13790.92    15529.04    124.82 o 
   1   0   1      669.60      669.14      5.33 o 
   3   0   1      701.67      720.63      8.48 o 
   5   0   1      656.46      660.88     11.13 o 
   7   0   1       53.14       66.27      5.27 o 
   9   0   1       53.21       50.49      6.11 o 
  11   0   1      369.99      314.79     14.41 o 
 -12   1   1       65.47       61.53      6.88 o 
 -11   1   1       16.63       15.22      4.96 o 
 -10   1   1       16.06       18.85      4.53 o 
  -9   1   1       86.91       90.47      6.43 o 
  -8   1   1      189.43      182.69      8.30 o 
  -7   1   1       20.48       16.65      3.06 o 
  -6   1   1      318.24      329.20      8.66 o 
  -5   1   1      578.49      675.89     10.84 o 
  -4   1   1       14.71       26.73      2.27 o 
  -3   1   1     4050.11     4206.20     84.62 o 
  -2   1   1       19.07       30.10      1.41 o 
  -1   1   1     1945.64     1820.98     36.73 o 
   0   1   1       36.32       31.48      0.81 o 
   1   1   1      207.20      179.01      2.86 o 
   2   1   1     2343.18     2462.51     14.33 o 
   3   1   1        7.98        7.42      1.72 o 
   4   1   1      201.55      235.51      5.87 o 
   5   1   1     2233.96     2498.24     22.51 o 
   6   1   1       51.38       37.11      3.95 o 
   7   1   1      145.58      140.97      7.39 o 
   8   1   1       12.92        5.53      4.58 o 
   9   1   1       41.86       39.74      6.04 o 
  10   1   1       15.27        8.73      5.77 o 
  11   1   1       32.07       25.55      7.06 o 
  12   1   1       23.57        9.77      6.92 o 
 -12   2   1       15.04       13.98      4.34 o 
 -11   2   1        4.59        2.52      4.59 o 
 -10   2   1       97.80       83.40      6.72 o 
  -9   2   1        8.90       12.71      4.53 o 
  -8   2   1      133.52      113.23      6.82 o 
  -7   2   1       80.19       84.29      5.34 o 
  -6   2   1       61.56       68.68      4.46 o 
  -5   2   1      369.21      364.62      8.41 o 
  -4   2   1       32.89       28.99      2.15 o 
  -3   2   1      181.06      170.22      3.91 o 
  -2   2   1      116.30      113.45      2.77 o 
  -1   2   1     1361.47     1729.01     11.30 o 
   0   2   1      264.00      250.82      6.28 o 
   1   2   1      237.44      188.61      3.46 o 
   2   2   1      559.77      548.09      7.04 o 
   3   2   1        4.98        7.42      1.68 o 
   4   2   1     1020.56     1070.34     13.40 o 
   5   2   1        0.23        4.53      2.43 o 
   6   2   1       55.89       53.27      4.44 o 
   7   2   1      235.57      239.67      9.59 o 
   8   2   1       91.65      106.01      7.57 o 
   9   2   1      472.36      454.99     15.82 o 
  10   2   1      116.43       99.56      9.13 o 
  11   2   1       23.13       29.66      6.45 o 
 -12   3   1        0.54        1.80      4.08 o 
 -11   3   1        0.05        1.79      3.77 o 
 -10   3   1       23.37       26.77      5.31 o 
  -9   3   1      150.54      164.85      9.25 o 
  -8   3   1      240.40      214.73      9.48 o 
  -7   3   1       99.08       98.88      6.05 o 
  -6   3   1      272.45      285.45      8.61 o 
  -5   3   1       44.35       32.44      3.19 o 
  -4   3   1      747.98      739.62     10.29 o 
  -3   3   1        0.12        0.09      1.22 o 
  -2   3   1       43.77       51.47      2.42 o 
  -1   3   1       71.52       67.58      1.21 o 
   0   3   1     2320.07     1942.94   1220.06 o 
   1   3   1       89.88       84.10      2.84 o 
   2   3   1       26.61       27.39      2.01 o 
   3   3   1       86.21       66.86      3.48 o 
   4   3   1       29.86       32.69      3.00 o 
   5   3   1       46.17       36.79      3.67 o 
   6   3   1        2.47        3.53      3.11 o 
   7   3   1        0.65        4.19      3.85 o 
   8   3   1      754.83      815.98     19.34 o 
   9   3   1        3.68        3.25      5.63 o 
  10   3   1      126.66      138.70     10.53 o 
  11   3   1        4.88        9.28      5.77 o 
 -11   4   1       29.26       23.79      4.86 o 
 -10   4   1        1.34        1.10      3.92 o 
  -9   4   1      863.86      908.67     20.16 o 
  -8   4   1       56.29       46.09      6.54 o 
  -7   4   1      342.57      373.04     11.43 o 
  -6   4   1       38.53       40.22      4.17 o 
  -5   4   1       16.21       14.44      2.44 o 
  -4   4   1       26.82       19.65      2.43 o 
  -3   4   1       19.27        7.54      2.00 o 
  -2   4   1       27.34       39.34      2.71 o 
  -1   4   1      277.48      205.99      2.03 o 
   0   4   1      125.74      118.23      3.33 o 
   1   4   1      646.03      626.30      8.71 o 
   2   4   1      340.32      361.05      7.10 o 
   3   4   1       35.20       28.51      2.95 o 
   4   4   1       71.53       72.98      4.43 o 
   5   4   1        6.68        5.41      3.02 o 
   6   4   1      131.37      119.58      6.93 o 
   7   4   1      256.28      261.70     10.52 o 
   8   4   1       65.95       81.28      7.00 o 
   9   4   1       64.41       75.09      8.22 o 
  10   4   1        2.64        5.55      5.55 o 
  11   4   1       14.20       10.23      5.25 o 
 -11   5   1       42.35       40.16      6.15 o 
 -10   5   1       39.11       36.12      6.63 o 
  -9   5   1      183.51      195.39     10.39 o 
  -8   5   1      740.06      835.09     19.36 o 
  -7   5   1      526.78      576.24     15.04 o 
  -6   5   1      120.64       97.96      6.19 o 
  -5   5   1      242.59      243.10      8.15 o 
  -4   5   1      164.24      171.06      6.09 o 
  -3   5   1      654.22      662.33     10.82 o 
  -2   5   1     1791.93     1665.12      1.80 o 
  -1   5   1      388.20      358.80      9.91 o 
   0   5   1       29.25       17.71     11.11 o 
   1   5   1      785.25      844.10     11.76 o 
   2   5   1        8.54        6.22      2.12 o 
   3   5   1     1508.45     1786.04     18.67 o 
   4   5   1       17.83       19.89      3.14 o 
   5   5   1      148.40      121.13      6.66 o 
   6   5   1       91.68       95.95      6.73 o 
   7   5   1       46.19       46.76      5.62 o 
   8   5   1        0.95        5.48      5.48 o 
   9   5   1       10.77        4.39      5.51 o 
  10   5   1        6.46       12.65      4.52 o 
 -10   6   1       15.92       21.17      5.05 o 
  -9   6   1        0.72        0.38      4.28 o 
  -8   6   1       63.28       49.48      7.16 o 
  -7   6   1      247.36      275.85     11.61 o 
  -6   6   1       44.24       48.95      5.17 o 
  -5   6   1        0.28        7.87      2.94 o 
  -4   6   1       72.77       67.24      4.52 o 
  -3   6   1      177.73      196.93      6.67 o 
  -2   6   1      303.11      314.04      8.49 o 
  -1   6   1       59.01        5.79      2.30 o 
   0   6   1      264.29      305.43      5.65 o 
   1   6   1      103.67      101.59      5.21 o 
   2   6   1        8.13       13.13      2.79 o 
   3   6   1        0.04        1.66      2.45 o 
   4   6   1      186.69      176.48      7.67 o 
   5   6   1        9.13        8.13      3.36 o 
   6   6   1        3.98        2.29      3.84 o 
   7   6   1        3.58        1.96      4.24 o 
   8   6   1        0.46        6.86      3.98 o 
   9   6   1        5.01        7.50      4.68 o 
  10   6   1        4.04        8.04      4.76 o 
 -10   7   1       11.19       18.88      5.51 o 
  -9   7   1       14.99       18.27      5.87 o 
  -8   7   1        8.67        5.72      5.08 o 
  -7   7   1        4.04        5.38      4.69 o 
  -6   7   1       15.85       14.26      4.17 o 
  -5   7   1        0.53        0.00      2.74 o 
  -4   7   1       32.72       41.93      3.88 o 
  -3   7   1        0.20        1.24      2.27 o 
  -2   7   1        0.24        2.28      2.57 o 
  -1   7   1        4.55        2.73      2.73 o 
   0   7   1        7.23       10.07      9.02 o 
   1   7   1      228.78      280.26      8.79 o 
   2   7   1       95.91       60.79      6.73 o 
   3   7   1      150.15      184.46      7.51 o 
   4   7   1       38.45       56.85      4.97 o 
   5   7   1      258.69      261.72     10.33 o 
   6   7   1      710.53      705.28     16.66 o 
   7   7   1       31.12       28.38      5.37 o 
   8   7   1       81.36       68.31      7.71 o 
   9   7   1        3.98        0.37      4.57 o 
  -9   8   1        1.38        1.74      5.04 o 
  -8   8   1       43.05       59.24      6.87 o 
  -7   8   1        2.32        4.49      4.49 o 
  -6   8   1        7.64        3.68      3.98 o 
  -5   8   1        0.56        1.33      3.19 o 
  -4   8   1        0.02        0.23      2.96 o 
  -3   8   1        9.04        2.98      2.98 o 
  -2   8   1       27.06       16.43      3.67 o 
  -1   8   1        0.06        3.36      3.36 o 
   0   8   1        3.02        3.04      2.88 o 
   1   8   1       14.03       25.88      3.57 o 
   2   8   1        9.85        8.27      3.09 o 
   3   8   1       13.02       24.77      3.91 o 
   4   8   1        6.64        7.11      3.23 o 
   5   8   1        0.69        3.49      3.71 o 
   6   8   1      269.66      251.54     11.13 o 
   7   8   1       78.53       92.49      6.95 o 
   8   8   1        0.11        4.95      4.95 o 
  -8   9   1        2.33        2.48      4.55 o 
  -7   9   1        1.14        2.24      4.27 o 
  -6   9   1       28.75       40.46      5.11 o 
  -5   9   1        8.59        2.87      3.55 o 
  -4   9   1        5.36        8.92      2.69 o 
  -3   9   1        0.17        3.11      3.11 o 
  -2   9   1       18.96        3.19      3.19 o 
  -1   9   1        5.17        5.97      3.30 o 
   0   9   1       21.19        6.55      7.28 o 
   1   9   1       11.61       25.09      3.87 o 
   2   9   1      147.01      157.21      7.69 o 
   3   9   1       41.44       49.11      4.85 o 
   4   9   1        0.18        0.31      3.43 o 
   5   9   1        0.23        1.80      3.69 o 
   6   9   1        3.29        5.36      4.22 o 
   7   9   1        0.21        2.63      3.56 o 
  -6  10   1        5.12        7.31      3.93 o 
  -5  10   1        2.83        4.73      3.95 o 
  -4  10   1        2.47        1.94      3.39 o 
  -3  10   1        3.08        1.08      2.83 o 
  -2  10   1        3.91        4.82      3.29 o 
  -1  10   1        0.27        5.48      3.50 o 
   0  10   1       10.78        7.86      2.60 o 
   1  10   1      152.72      156.83      4.13 o 
   2  10   1      159.57      139.49      8.34 o 
   3  10   1       33.16       36.41      5.23 o 
   4  10   1       20.31       22.36      4.04 o 
   5  10   1        1.80        1.22      3.60 o 
   6  10   1       35.18       27.65      4.67 o 
  -4  11   1       12.12        1.66      3.02 o 
  -3  11   1       42.65       37.71      5.18 o 
  -2  11   1        0.29        0.27      3.04 o 
  -1  11   1        4.30        2.22      3.54 o 
   0  11   1       13.95        4.90      3.24 o 
   1  11   1      112.26      103.94      7.30 o 
   2  11   1        0.06        0.88      3.22 o 
   3  11   1        1.37        3.73      3.73 o 
   4  11   1        3.96        0.59      3.71 o 
 -12   0   2       33.36       44.42      6.41 o 
 -10   0   2      703.38      678.49     17.15 o 
  -8   0   2      351.07      373.26     11.04 o 
  -6   0   2      370.18      358.75      8.92 o 
  -4   0   2      520.80      470.45      7.37 o 
  -2   0   2     1115.44     1003.67      7.44 o 
   0   0   2       29.56       28.59      0.89 o 
   2   0   2       14.27        7.78      1.38 o 
   4   0   2      299.85      316.55      7.19 o 
   6   0   2        1.62        7.21      3.13 o 
   8   0   2      221.47      199.01     10.09 o 
  10   0   2       10.00       16.10      5.37 o 
 -12   1   2       51.38       43.85      6.05 o 
 -11   1   2        7.84        2.18      5.45 o 
 -10   1   2       59.42       66.20      6.04 o 
  -9   1   2       76.57       79.89      6.56 o 
  -8   1   2      164.42      181.56      7.95 o 
  -7   1   2       79.83       82.25      5.32 o 
  -6   1   2      759.65      886.66     13.22 o 
  -5   1   2      360.06      369.16      7.83 o 
  -4   1   2       64.91       52.70      2.62 o 
  -3   1   2       84.15       87.44      2.71 o 
  -2   1   2      614.44      506.82      5.09 o 
  -1   1   2     1536.91      869.11      7.17 o 
   0   1   2     5695.45     5869.87    345.35 o 
   1   1   2      168.05      137.07      2.85 o 
   2   1   2     2443.02     2547.97     15.79 o 
   3   1   2        1.35        0.47      1.45 o 
   4   1   2      116.43      116.56      4.65 o 
   5   1   2       22.80       33.10      3.42 o 
   6   1   2       70.08       65.61      5.07 o 
   7   1   2        5.71        1.16      3.72 o 
   8   1   2       30.65       29.46      5.18 o 
   9   1   2       40.07       48.30      6.88 o 
  10   1   2       62.36       52.01      7.34 o 
  11   1   2       65.18       61.81      9.32 o 
 -12   2   2       14.81       15.90      4.18 o 
 -11   2   2       63.69       64.96      6.51 o 
 -10   2   2        3.35        4.78      4.78 o 
  -9   2   2      131.74      126.72      7.67 o 
  -8   2   2       26.68       23.41      4.50 o 
  -7   2   2       93.50      116.63      6.18 o 
  -6   2   2       27.49       26.43      3.22 o 
  -5   2   2      444.32      429.86      8.61 o 
  -4   2   2      212.03      206.41      5.14 o 
  -3   2   2       61.08       31.90      1.88 o 
  -2   2   2      419.92      395.51      5.36 o 
  -1   2   2     4170.47     4097.09      1.63 o 
   0   2   2     1619.19     1596.76     65.57 o 
   1   2   2        1.95        2.80      1.07 o 
   2   2   2      192.63      182.54      4.33 o 
   3   2   2      898.99      882.99     11.11 o 
   4   2   2     2083.97     2317.96     20.83 o 
   5   2   2      718.08      770.48     13.41 o 
   6   2   2      307.89      328.24     10.01 o 
   7   2   2      214.34      234.40      9.93 o 
   8   2   2      786.61      780.77     18.93 o 
   9   2   2        2.63        0.41      5.76 o 
  10   2   2       19.50       16.87      6.17 o 
  11   2   2        5.68        2.05      6.16 o 
 -12   3   2        0.35        1.48      3.98 o 
 -11   3   2       51.57       35.55      6.39 o 
 -10   3   2        9.43        8.28      4.49 o 
  -9   3   2       17.94       20.63      4.87 o 
  -8   3   2        0.29        1.99      3.41 o 
  -7   3   2      269.15      259.51      9.21 o 
  -6   3   2       25.67       38.97      3.77 o 
  -5   3   2        4.52       15.81      2.77 o 
  -4   3   2      725.20      729.54      9.75 o 
  -3   3   2      388.66      377.35      6.43 o 
  -2   3   2     1907.68     1634.66      1.26 o 
  -1   3   2      176.20      197.73      4.76 o 
   0   3   2       34.29       49.98     32.27 o 
   1   3   2      217.63      218.62      4.62 o 
   2   3   2      863.40      835.08      9.99 o 
   3   3   2     1408.73     1476.16     15.44 o 
   4   3   2      284.62      357.31      8.70 o 
   5   3   2      217.87      246.39      8.10 o 
   6   3   2      262.95      288.85     10.30 o 
   7   3   2     2691.39     2838.94     32.51 o 
   8   3   2      299.98      313.94     12.96 o 
   9   3   2      536.37      514.84     17.40 o 
  10   3   2        3.12        5.90      5.90 o 
  11   3   2        0.01        0.49      5.69 o 
 -11   4   2        0.73        3.38      4.12 o 
 -10   4   2       74.06       80.49      7.12 o 
  -9   4   2       53.93       54.02      6.14 o 
  -8   4   2        1.19        3.95      3.95 o 
  -7   4   2       12.34       12.04      4.10 o 
  -6   4   2        5.72        5.47      2.62 o 
  -5   4   2      217.92      215.48      6.88 o 
  -4   4   2       37.83       35.29      2.95 o 
  -3   4   2       36.90        0.24      2.02 o 
  -2   4   2      503.03      561.15      8.83 o 
  -1   4   2      333.35      417.63      7.52 o 
   0   4   2      393.35      375.05      5.10 o 
   1   4   2      525.27      537.74      8.40 o 
   2   4   2     1550.77     1580.98     15.60 o 
   3   4   2      187.61      216.13      6.50 o 
   4   4   2      352.44      389.29      9.59 o 
   5   4   2       41.14       48.58      4.57 o 
   6   4   2       18.78       21.29      4.66 o 
   7   4   2       68.04       60.66      6.88 o 
   8   4   2       40.43       45.65      6.33 o 
   9   4   2        4.22        0.46      5.02 o 
  10   4   2        0.49        1.42      5.44 o 
  11   4   2        0.24        0.51      5.40 o 
 -11   5   2        1.40        3.12      4.41 o 
 -10   5   2       78.20       93.32      8.12 o 
  -9   5   2       24.60       37.87      5.78 o 
  -8   5   2      513.05      605.22     16.01 o 
  -7   5   2      606.86      625.55     15.08 o 
  -6   5   2      342.30      382.20     10.52 o 
  -5   5   2      239.11      239.53      7.83 o 
  -4   5   2      198.49      238.21      7.07 o 
  -3   5   2      837.44      941.37     12.47 o 
  -2   5   2     1072.63      767.70      2.59 o 
  -1   5   2        7.92        2.01      1.96 o 
   0   5   2      154.19      172.15      5.63 o 
   1   5   2       76.15       89.12      4.41 o 
   2   5   2       96.41       72.92      4.37 o 
   3   5   2       13.60       13.54      2.86 o 
   4   5   2        8.99        5.21      2.65 o 
   5   5   2       13.98       20.20      3.78 o 
   6   5   2       61.47       52.27      5.21 o 
   7   5   2      129.28      130.89      8.58 o 
   8   5   2        7.17        5.52      5.23 o 
   9   5   2       80.29       84.16      7.62 o 
  10   5   2       13.60        9.50      6.54 o 
 -10   6   2        1.97        1.60      4.57 o 
  -9   6   2        0.06        4.97      4.38 o 
  -8   6   2       27.11       25.83      5.82 o 
  -7   6   2      635.75      722.89     16.86 o 
  -6   6   2       21.57       24.15      4.29 o 
  -5   6   2       23.90       20.86      3.28 o 
  -4   6   2        0.76        2.09      2.36 o 
  -3   6   2        8.76        1.81      1.98 o 
  -2   6   2        1.06        4.38      2.24 o 
  -1   6   2       14.38       16.78      2.89 o 
   0   6   2      171.45      207.55      4.76 o 
   1   6   2       39.59       46.42      3.98 o 
   2   6   2       10.36       13.25      2.76 o 
   3   6   2        4.67        4.58      2.95 o 
   4   6   2        1.93        3.59      3.59 o 
   5   6   2       11.59       16.02      3.79 o 
   6   6   2      169.89      169.99      9.02 o 
   7   6   2       59.08       58.07      6.18 o 
   8   6   2      394.24      374.33     14.47 o 
   9   6   2       16.10       16.17      5.60 o 
  10   6   2        7.48       13.42      4.39 o 
 -10   7   2        8.21       10.17      4.75 o 
  -9   7   2        6.30        0.00      5.15 o 
  -8   7   2       15.37       14.35      5.23 o 
  -7   7   2       46.59       58.52      6.38 o 
  -6   7   2       23.18       35.75      4.69 o 
  -5   7   2        4.14        0.49      3.20 o 
  -4   7   2       63.44       65.91      2.75 o 
  -3   7   2      320.82      349.41      9.66 o 
  -2   7   2        0.81        3.77      2.81 o 
  -1   7   2       11.04       11.02      3.05 o 
   0   7   2       54.59       73.78      3.64 o 
   1   7   2      477.00      553.73     12.70 o 
   2   7   2      110.83      151.14      6.90 o 
   3   7   2       34.03       21.79      3.97 o 
   4   7   2        1.11        2.66      3.29 o 
   5   7   2      461.65      417.99     12.76 o 
   6   7   2       59.03       61.80      6.26 o 
   7   7   2        0.98        1.38      4.39 o 
   8   7   2       15.47       17.36      5.20 o 
   9   7   2        2.46        0.41      4.71 o 
  -9   8   2        1.80        4.24      5.51 o 
  -8   8   2        9.15        7.74      5.33 o 
  -7   8   2       13.77       12.65      4.98 o 
  -6   8   2       10.25       19.87      3.92 o 
  -5   8   2        2.35        2.61      3.11 o 
  -4   8   2        5.57        6.26      3.07 o 
  -3   8   2        4.02        4.45      2.69 o 
  -2   8   2        6.28       10.13      3.43 o 
  -1   8   2       23.70        2.95      2.95 o 
   0   8   2       36.94       37.24      3.15 o 
   1   8   2       68.20       78.59      5.98 o 
   2   8   2       26.32       31.51      4.06 o 
   3   8   2        7.96       12.10      4.07 o 
   4   8   2        0.04        0.87      3.60 o 
   5   8   2       67.77       66.34      6.41 o 
   6   8   2       30.81       37.17      5.46 o 
   7   8   2       63.64       56.79      6.23 o 
   8   8   2        0.04        0.74      4.95 o 
  -8   9   2        4.40        1.19      5.16 o 
  -7   9   2       16.86       15.34      5.39 o 
  -6   9   2        0.42        2.21      3.71 o 
  -5   9   2        0.07        1.11      2.97 o 
  -4   9   2        1.81        3.13      2.98 o 
  -3   9   2       25.49       20.85      4.07 o 
  -2   9   2       23.07        3.21      3.21 o 
  -1   9   2       24.49       23.85      4.11 o 
   0   9   2        0.08        2.41      2.56 o 
   1   9   2        5.99        4.10      4.10 o 
   2   9   2       28.26       40.17      5.05 o 
   3   9   2        9.40        5.91      3.88 o 
   4   9   2       16.40       23.03      4.53 o 
   5   9   2       34.43       41.16      5.08 o 
   6   9   2        0.11        3.99      3.65 o 
   7   9   2        2.41        4.56      4.56 o 
  -6  10   2        6.12       18.69      3.92 o 
  -5  10   2        0.10        3.78      3.21 o 
  -4  10   2        0.40        1.93      3.26 o 
  -3  10   2       63.39       72.73      3.38 o 
  -2  10   2       21.44       23.97      4.42 o 
  -1  10   2       19.90       24.87      4.06 o 
   0  10   2       30.79       33.60      3.61 o 
   1  10   2      200.16      228.54      9.69 o 
   2  10   2       29.96       31.57      5.40 o 
   3  10   2       10.22       19.66      3.58 o 
   4  10   2        0.28        0.00      3.44 o 
   5  10   2        0.08        0.30      3.98 o 
   6  10   2        5.31        7.50      4.36 o 
  -4  11   2       70.13       76.22      3.75 o 
  -3  11   2       28.19       27.98      4.71 o 
  -2  11   2        0.00        3.40      3.40 o 
  -1  11   2        0.24        0.27      3.60 o 
   0  11   2        0.31        1.86      5.60 o 
   1  11   2        8.32       11.80      3.92 o 
   2  11   2        1.02        3.02      3.57 o 
   3  11   2        4.21        3.97      3.65 o 
 -11   0   3      216.83      214.83     11.01 o 
  -9   0   3        1.58        7.43      3.41 o 
  -7   0   3        1.89        1.27      2.38 o 
  -5   0   3      816.06      810.93     11.30 o 
  -3   0   3      807.62      765.04      8.01 o 
  -1   0   3     8192.53     7881.20    106.15 o 
   1   0   3     9469.32     9765.22    133.57 o 
   3   0   3      550.59      566.26      8.93 o 
   5   0   3     1057.78     1209.29     16.61 o 
   7   0   3      164.38      191.40      9.00 o 
   9   0   3       83.79       89.81      8.38 o 
  11   0   3        3.91        3.79      5.46 o 
 -12   1   3        2.90        0.36      4.71 o 
 -11   1   3       27.81       28.38      4.82 o 
 -10   1   3       10.89       18.83      4.18 o 
  -9   1   3       59.20       73.94      5.73 o 
  -8   1   3        6.40        5.89      3.12 o 
  -7   1   3       37.57       39.09      4.30 o 
  -6   1   3      631.54      686.64     11.46 o 
  -5   1   3       24.03       13.03      2.00 o 
  -4   1   3        5.45        5.28      1.18 o 
  -3   1   3       60.77       31.43      1.72 o 
  -2   1   3     7115.41     7234.17      1.21 o 
  -1   1   3     1293.35     1274.30     10.06 o 
   0   1   3      753.68      758.66      8.83 o 
   1   1   3      580.29      450.55      5.83 o 
   2   1   3      360.36      362.52      6.26 o 
   3   1   3      595.63      591.80      9.29 o 
   4   1   3        1.76        4.97      2.22 o 
   5   1   3      274.35      288.17      8.75 o 
   6   1   3        8.65        8.38      3.30 o 
   7   1   3       14.92       14.00      4.41 o 
   8   1   3        1.61        2.64      4.43 o 
   9   1   3      518.98      445.72     16.22 o 
  10   1   3       43.51       43.83      7.89 o 
  11   1   3        2.91        6.99      6.84 o 
 -12   2   3       29.86       27.85      5.56 o 
 -11   2   3        1.08       14.30      3.58 o 
 -10   2   3       15.21        9.34      4.51 o 
  -9   2   3       95.44       99.51      6.98 o 
  -8   2   3      158.50      134.43      7.51 o 
  -7   2   3        5.16        6.16      3.13 o 
  -6   2   3        0.21        0.69      2.32 o 
  -5   2   3        7.84        2.60      1.82 o 
  -4   2   3      612.54      579.11      8.24 o 
  -3   2   3      610.91      598.37      1.11 o 
  -2   2   3    14090.87    14172.02    198.18 o 
  -1   2   3    30613.95    28350.19    305.46 o 
   0   2   3    28076.41    33801.75   3692.92 o 
   1   2   3     1888.68     1707.64     12.56 o 
   2   2   3     1250.14     1188.80     11.95 o 
   3   2   3       10.86       10.62      2.09 o 
   4   2   3     1150.25     1222.86     15.91 o 
   5   2   3       47.33       45.11      4.43 o 
   6   2   3       64.34       50.23      5.61 o 
   7   2   3       93.71      106.67      7.86 o 
   8   2   3      167.71      187.08     10.91 o 
   9   2   3        0.12        2.65      5.09 o 
  10   2   3       97.30       97.41     10.13 o 
  11   2   3       13.48        5.34      6.90 o 
 -12   3   3        4.53        5.92      4.21 o 
 -11   3   3        5.60        5.09      4.29 o 
 -10   3   3      148.58      152.13      9.42 o 
  -9   3   3       53.50       55.74      5.80 o 
  -8   3   3       66.90       59.02      5.21 o 
  -7   3   3       32.28       23.68      4.00 o 
  -6   3   3       45.62       37.82      3.50 o 
  -5   3   3      371.76      355.73      8.27 o 
  -4   3   3      261.68      252.49      6.09 o 
  -3   3   3      397.39      396.73      6.88 o 
  -2   3   3       46.57       36.62      2.67 o 
  -1   3   3       22.62       31.46      2.24 o 
   0   3   3      465.63      418.67      9.97 o 
   1   3   3      879.10      774.39      9.31 o 
   2   3   3     3556.23     3737.74     23.54 o 
   3   3   3     1304.57     1500.45     16.46 o 
   4   3   3        5.87       18.04      2.63 o 
   5   3   3      514.64      527.19     12.65 o 
   6   3   3      695.70      688.24     15.75 o 
   7   3   3     1507.07     1498.21     24.00 o 
   8   3   3      144.02      139.65      9.54 o 
   9   3   3       18.41        6.72      5.78 o 
  10   3   3        6.76        5.47      5.92 o 
  11   3   3        4.19       15.37      5.94 o 
 -12   4   3        0.04        1.12      3.84 o 
 -11   4   3       16.25       17.15      4.98 o 
 -10   4   3       15.91       14.61      4.77 o 
  -9   4   3       13.76       10.83      4.43 o 
  -8   4   3      237.84      252.34     10.13 o 
  -7   4   3       59.13       54.21      5.15 o 
  -6   4   3      181.00      171.88      6.83 o 
  -5   4   3        7.47        2.91      2.30 o 
  -4   4   3       20.08       26.89      2.70 o 
  -3   4   3        0.44        4.27      1.82 o 
  -2   4   3      271.76      269.33      1.84 o 
  -1   4   3        1.94        4.47      1.97 o 
   0   4   3      577.14      706.19     18.09 o 
   1   4   3       22.72       13.79      2.19 o 
   2   4   3      526.80      534.60      9.55 o 
   3   4   3       93.07      108.83      5.16 o 
   4   4   3       32.88       44.76      4.02 o 
   5   4   3        0.00        3.19      3.19 o 
   6   4   3        2.28       11.51      3.49 o 
   7   4   3       35.97       40.25      5.75 o 
   8   4   3        0.01        5.19      5.19 o 
   9   4   3      281.05      271.46     13.66 o 
  10   4   3        0.24        2.51      5.80 o 
 -11   5   3        1.22        2.72      4.92 o 
 -10   5   3      106.57      132.81      9.22 o 
  -9   5   3       75.24       86.14      7.83 o 
  -8   5   3       58.25       66.88      6.61 o 
  -7   5   3      396.12      429.86     12.34 o 
  -6   5   3      153.09      158.46      7.24 o 
  -5   5   3      150.66      173.79      6.63 o 
  -4   5   3       17.50        1.79      1.99 o 
  -3   5   3       42.88       46.42      3.31 o 
  -2   5   3        0.14        0.96      2.11 o 
  -1   5   3       39.82        1.25      2.02 o 
   0   5   3       92.76       73.66     47.04 o 
   1   5   3       29.64       29.91      2.92 o 
   2   5   3       12.49       16.89      2.91 o 
   3   5   3      115.65      108.63      5.62 o 
   4   5   3      547.47      546.79     12.88 o 
   5   5   3      134.90      161.89      7.89 o 
   6   5   3       71.45       68.90      6.67 o 
   7   5   3      189.72      186.59     10.27 o 
   8   5   3        3.59        3.80      4.78 o 
   9   5   3        7.40       12.08      5.15 o 
  10   5   3       15.27       15.86      6.36 o 
 -11   6   3        5.97        4.98      4.98 o 
 -10   6   3       79.94       87.69      8.36 o 
  -9   6   3       42.77       54.94      6.54 o 
  -8   6   3       53.30       49.51      6.68 o 
  -7   6   3       25.26       39.86      5.16 o 
  -6   6   3       36.62       30.43      4.38 o 
  -5   6   3        7.28        1.25      2.66 o 
  -4   6   3      142.33      160.67      6.45 o 
  -3   6   3       14.53        2.39      2.39 o 
  -2   6   3      117.53      106.73      2.19 o 
  -1   6   3        8.42        3.35      2.26 o 
   0   6   3        4.01        8.96      3.30 o 
   1   6   3      521.06      565.35     11.64 o 
   2   6   3       45.54       53.29      4.38 o 
   3   6   3      275.39      264.70      9.15 o 
   4   6   3       31.83       42.18      4.41 o 
   5   6   3       16.45       21.87      5.03 o 
   6   6   3       46.02       39.51      6.33 o 
   7   6   3      195.33      198.34     10.90 o 
   8   6   3        2.85        2.14      5.12 o 
   9   6   3        0.32        2.33      5.26 o 
 -10   7   3       13.04        7.05      6.20 o 
  -9   7   3       37.99       38.88      7.56 o 
  -8   7   3      233.36      264.08     11.92 o 
  -7   7   3       25.32       26.00      5.26 o 
  -6   7   3       19.97        1.06      3.26 o 
  -5   7   3       93.72       70.75      5.62 o 
  -4   7   3      265.37      247.01      2.67 o 
  -3   7   3       27.12       34.64      3.99 o 
  -2   7   3       16.12       10.63      3.35 o 
  -1   7   3       60.80       70.03      3.00 o 
   0   7   3      363.09      431.58     10.23 o 
   1   7   3       34.35       40.57      4.33 o 
   2   7   3        2.78       12.34      3.19 o 
   3   7   3       33.85       38.05      4.50 o 
   4   7   3       21.02       23.12      4.16 o 
   5   7   3       18.15       14.16      4.76 o 
   6   7   3        2.43        1.73      4.52 o 
   7   7   3      102.60       78.70      7.21 o 
   8   7   3       48.55       49.00      7.04 o 
   9   7   3        1.30        4.76      4.76 o 
  -9   8   3        4.00        1.66      4.89 o 
  -8   8   3        0.03        0.00      4.30 o 
  -7   8   3        0.00        2.65      4.11 o 
  -6   8   3        2.17        0.00      3.45 o 
  -5   8   3        7.57        2.32      3.29 o 
  -4   8   3        6.71        7.92      3.42 o 
  -3   8   3        9.97        1.42      3.03 o 
  -2   8   3       47.06       76.29      5.47 o 
  -1   8   3       46.01       35.85      5.23 o 
   0   8   3       61.19       70.56      4.02 o 
   1   8   3       43.24       51.11      5.31 o 
   2   8   3       83.25      107.49      6.87 o 
   3   8   3        1.54        1.48      3.54 o 
   4   8   3        4.09        9.97      3.62 o 
   5   8   3       70.10       71.23      6.73 o 
   6   8   3       89.14       69.00      7.52 o 
   7   8   3        0.04        4.85      4.29 o 
   8   8   3        0.01        2.74      4.15 o 
  -8   9   3        8.36       16.15      5.06 o 
  -7   9   3       19.80       30.93      5.57 o 
  -6   9   3       28.03        3.04      3.84 o 
  -5   9   3        6.66        4.95      3.03 o 
  -4   9   3        0.55        5.20      2.87 o 
  -3   9   3        0.22        0.79      3.27 o 
  -2   9   3        0.36        1.05      3.25 o 
  -1   9   3       33.95       36.99      5.02 o 
   0   9   3      123.97       97.47     67.50 o 
   1   9   3       44.49       44.17      5.35 o 
   2   9   3        3.89        2.71      3.59 o 
   3   9   3       41.03       46.20      5.47 o 
   4   9   3       31.78       26.49      5.08 o 
   5   9   3        7.17       17.02      4.13 o 
   6   9   3       43.79       33.95      5.54 o 
   7   9   3        1.97        2.93      3.83 o 
  -6  10   3        0.02        3.75      3.24 o 
  -5  10   3        0.01        6.85      3.38 o 
  -4  10   3       51.39       42.52      4.89 o 
  -3  10   3        9.65        1.62      2.76 o 
  -2  10   3       11.60       13.55      3.82 o 
  -1  10   3        2.92        3.64      4.45 o 
   0  10   3        0.09        1.00      2.52 o 
   1  10   3       11.01       12.40      4.68 o 
   2  10   3        0.80        2.52      3.80 o 
   3  10   3        0.12        2.91      3.51 o 
   4  10   3       10.12        8.96      4.33 o 
   5  10   3        6.05        2.03      3.82 o 
  -4  11   3        1.88        1.37      3.21 o 
  -3  11   3        1.41        2.40      3.51 o 
  -2  11   3        0.78        1.91      3.34 o 
  -1  11   3       25.53       29.91      4.68 o 
   0  11   3        7.43        7.83      2.76 o 
   1  11   3        1.58        3.34      3.47 o 
   2  11   3        0.27        2.18      3.40 o 
   3  11   3        0.33        0.96      3.16 o 
 -12   0   4        1.22        4.43      4.43 o 
 -10   0   4       37.75       20.27      4.98 o 
  -8   0   4      390.80      366.44     10.82 o 
  -6   0   4      259.14      261.05      7.38 o 
  -4   0   4      530.02      511.90      7.87 o 
  -2   0   4     3068.48     2699.65     60.61 o 
   0   0   4       22.87       31.15      1.43 o 
   2   0   4       37.35       58.38      2.99 o 
   4   0   4      685.98      705.77     12.18 o 
   6   0   4       33.62       44.51      4.79 o 
   8   0   4      384.97      337.97     13.40 o 
  10   0   4       10.08       15.61      5.73 o 
 -12   1   4        1.77        0.36      4.34 o 
 -11   1   4        7.74       10.34      4.51 o 
 -10   1   4       68.97       94.39      7.12 o 
  -9   1   4       12.42        5.20      3.94 o 
  -8   1   4      366.53      369.55     10.83 o 
  -7   1   4      809.13      888.31     13.87 o 
  -6   1   4      252.57      276.46      7.29 o 
  -5   1   4       14.35        6.84      1.82 o 
  -4   1   4        6.80        4.59      1.36 o 
  -3   1   4       10.92        3.43      1.16 o 
  -2   1   4      200.73      237.37      4.47 o 
  -1   1   4     1655.50     1892.56     13.98 o 
   0   1   4      233.61      194.23      4.17 o 
   1   1   4      250.89      227.39      4.72 o 
   2   1   4       28.87       29.51      2.50 o 
   3   1   4      100.43      107.02      4.66 o 
   4   1   4       19.45       21.42      3.21 o 
   5   1   4      872.14      838.36     15.38 o 
   6   1   4      438.33      439.50     12.94 o 
   7   1   4      226.28      242.99     10.73 o 
   8   1   4        2.70        6.84      4.60 o 
   9   1   4       79.93       71.49      8.67 o 
  10   1   4       27.03       20.21      7.54 o 
  11   1   4       29.28       25.73      7.35 o 
 -12   2   4        2.48        0.00      4.26 o 
 -11   2   4        8.93        9.24      4.04 o 
 -10   2   4      200.90      221.00     10.23 o 
  -9   2   4      259.88      320.57     11.14 o 
  -8   2   4       70.60       82.86      5.73 o 
  -7   2   4      701.72      819.25     13.79 o 
  -6   2   4      604.26      607.66     11.08 o 
  -5   2   4     1802.82     1522.27     14.50 o 
  -4   2   4       20.49       23.40      2.11 o 
  -3   2   4      286.56      281.11      1.10 o 
  -2   2   4     2547.53     2858.64     17.65 o 
  -1   2   4     3223.41     2091.01     15.93 o 
   0   2   4        0.02        0.62      1.28 o 
   1   2   4        0.07        1.33      1.46 o 
   2   2   4        6.55        4.41      1.79 o 
   3   2   4      128.58      153.31      5.55 o 
   4   2   4       85.24       92.37      5.17 o 
   5   2   4      279.33      281.22      9.55 o 
   6   2   4       82.22       86.91      6.51 o 
   7   2   4        0.85        9.87      4.20 o 
   8   2   4        0.18        4.93      5.03 o 
   9   2   4      131.63      131.25     10.14 o 
  10   2   4       44.45       34.60      7.28 o 
 -12   3   4        4.81        8.18      3.47 o 
 -11   3   4        0.92        4.19      4.19 o 
 -10   3   4        7.82        9.80      4.90 o 
  -9   3   4       48.50       47.21      5.56 o 
  -8   3   4        1.02        4.75      3.30 o 
  -7   3   4       84.62       68.61      4.79 o 
  -6   3   4       46.97       45.96      3.91 o 
  -5   3   4        0.27        0.00      1.51 o 
  -4   3   4        0.67        0.37      1.27 o 
  -3   3   4     2460.44     2697.88     18.48 o 
  -2   3   4     1884.74     1800.96     17.19 o 
  -1   3   4        2.90        3.65      1.65 o 
   0   3   4      154.91      133.39      4.80 o 
   1   3   4     2499.38     2366.09     17.97 o 
   2   3   4      537.92      601.82      9.89 o 
   3   3   4        8.33       18.24      2.98 o 
   4   3   4       42.05       41.38      4.22 o 
   5   3   4      619.56      630.00     14.46 o 
   6   3   4        5.50        6.28      4.17 o 
   7   3   4       13.64        4.38      5.62 o 
   8   3   4       26.36       29.75      6.33 o 
   9   3   4        0.98        2.82      5.40 o 
  10   3   4        5.63        8.78      6.04 o 
 -12   4   4        0.13        1.13      4.08 o 
 -11   4   4        1.88        5.57      4.41 o 
 -10   4   4       48.18       62.66      6.71 o 
  -9   4   4      107.89      119.62      7.74 o 
  -8   4   4      251.78      287.29     10.60 o 
  -7   4   4      220.46      256.44      9.14 o 
  -6   4   4       30.46       34.63      3.61 o 
  -5   4   4       51.28       58.14      2.02 o 
  -4   4   4        2.51        2.27      1.95 o 
  -3   4   4       41.10       50.60      3.52 o 
  -2   4   4      112.75      130.00      4.80 o 
  -1   4   4       69.97       73.76      3.75 o 
   0   4   4       54.81       67.15      2.56 o 
   1   4   4      437.73      416.71      8.31 o 
   2   4   4        0.76        0.67      1.98 o 
   3   4   4      314.79      324.10      8.96 o 
   4   4   4       24.37       33.06      4.13 o 
   5   4   4       67.63       80.08      6.62 o 
   6   4   4      117.46       93.53      7.23 o 
   7   4   4       32.56       23.44      6.37 o 
   8   4   4      153.64      155.40     10.50 o 
   9   4   4       28.24       31.49      7.01 o 
  10   4   4       39.16       24.16      7.85 o 
 -11   5   4      115.09      139.11      9.11 o 
 -10   5   4        0.39        4.55      4.55 o 
  -9   5   4        3.94        3.07      4.72 o 
  -8   5   4       30.43       34.75      5.03 o 
  -7   5   4       12.09       10.22      3.46 o 
  -6   5   4        0.21        5.36      2.00 o 
  -5   5   4       10.73        7.74      2.52 o 
  -4   5   4      106.76       92.08      1.54 o 
  -3   5   4        0.94        2.31      1.94 o 
  -2   5   4       28.17        1.66      2.02 o 
  -1   5   4       57.66       68.07      4.14 o 
   0   5   4        3.06        3.29      1.93 o 
   1   5   4       74.61       83.40      4.70 o 
   2   5   4      100.96       92.06      5.20 o 
   3   5   4      123.06      132.24      6.66 o 
   4   5   4       26.26       27.25      4.23 o 
   5   5   4       75.37       66.99      6.50 o 
   6   5   4      318.71      312.13     12.73 o 
   7   5   4        2.40        0.00      5.40 o 
   8   5   4      181.68      143.40     10.37 o 
   9   5   4       58.43       44.61      8.26 o 
 -11   6   4       14.62       14.44      5.46 o 
 -10   6   4       20.44       28.39      5.88 o 
  -9   6   4      173.79      241.69     11.31 o 
  -8   6   4        3.28        6.76      3.83 o 
  -7   6   4       16.49       12.77      4.05 o 
  -6   6   4        4.27        2.61      2.96 o 
  -5   6   4        9.14        0.20      2.42 o 
  -4   6   4        0.76        2.44      2.44 o 
  -3   6   4       44.98       35.08      3.81 o 
  -2   6   4        8.41        1.34      2.24 o 
  -1   6   4        0.42        0.79      2.58 o 
   0   6   4      121.75      132.91      4.39 o 
   1   6   4        6.77        9.97      2.93 o 
   2   6   4      186.94      203.74      8.00 o 
   3   6   4        1.70        3.64      3.40 o 
   4   6   4       11.35        6.72      4.03 o 
   5   6   4       79.98       86.19      7.00 o 
   6   6   4       11.61       11.17      5.34 o 
   7   6   4       69.13       75.26      8.03 o 
   8   6   4       76.64       63.22      8.20 o 
   9   6   4       17.48       25.48      6.09 o 
 -10   7   4       53.42       74.81      7.95 o 
  -9   7   4      145.87      207.38     11.07 o 
  -8   7   4       98.58      138.71      8.76 o 
  -7   7   4        1.26        4.05      4.05 o 
  -6   7   4       33.82        2.09      2.77 o 
  -5   7   4       78.74       95.10      5.97 o 
  -4   7   4       28.25       37.11      3.79 o 
  -3   7   4       22.77       29.81      3.50 o 
  -2   7   4       18.95        2.18      2.46 o 
  -1   7   4      129.73      107.62      2.71 o 
   0   7   4        0.69        0.71      2.56 o 
   1   7   4        2.34        9.10      3.57 o 
   2   7   4      286.74      318.77     10.71 o 
   3   7   4       19.51       27.80      4.79 o 
   4   7   4        2.87        3.16      4.09 o 
   5   7   4        0.53        1.73      3.97 o 
   6   7   4       11.88       11.70      5.16 o 
   7   7   4        0.10        1.21      5.22 o 
   8   7   4        0.26        5.09      6.13 o 
  -9   8   4        0.26        0.78      4.89 o 
  -8   8   4        0.07        2.52      4.40 o 
  -7   8   4       15.62        0.63      3.34 o 
  -6   8   4        4.95        7.58      3.39 o 
  -5   8   4        3.26        8.38      2.95 o 
  -4   8   4       28.00       21.88      3.95 o 
  -3   8   4       25.85       26.58      4.03 o 
  -2   8   4        3.23        3.80      3.80 o 
  -1   8   4        2.59        0.75      3.70 o 
   0   8   4      448.54      477.86      9.17 o 
   1   8   4      386.24      424.00     12.71 o 
   2   8   4      138.32      140.47      7.78 o 
   3   8   4        0.04        2.54      3.82 o 
   4   8   4      184.14      184.72      9.10 o 
   5   8   4       27.07       22.27      5.28 o 
   6   8   4       54.34       45.35      6.72 o 
   7   8   4       11.84       11.64      5.28 o 
  -8   9   4        3.09        1.12      3.87 o 
  -7   9   4        7.25        8.58      4.15 o 
  -6   9   4        9.45        7.71      3.74 o 
  -5   9   4       22.88       16.54      4.06 o 
  -4   9   4       47.04        2.07      3.12 o 
  -3   9   4        4.44        8.69      3.56 o 
  -2   9   4        6.47        4.97      3.15 o 
  -1   9   4      106.71       98.63      3.11 o 
   0   9   4       92.06       79.89     11.99 o 
   1   9   4      151.06      179.35      9.42 o 
   2   9   4        2.56        7.00      3.71 o 
   3   9   4        6.80       13.03      4.76 o 
   4   9   4      132.91      149.69      8.82 o 
   5   9   4      162.99      163.44      9.81 o 
   6   9   4       69.44       75.01      7.35 o 
  -6  10   4        0.01        3.34      3.31 o 
  -5  10   4        0.31        3.65      3.99 o 
  -4  10   4        3.49        5.63      2.76 o 
  -3  10   4        0.11        3.48      2.29 o 
  -2  10   4        0.64        0.56      3.24 o 
  -1  10   4       10.12       13.39      3.41 o 
   0  10   4        2.26        2.37      2.75 o 
   1  10   4        7.79        9.43      4.36 o 
   2  10   4        6.97        8.20      4.35 o 
   3  10   4        0.96        2.39      3.94 o 
   4  10   4        1.91        0.00      3.94 o 
   5  10   4       38.55       50.41      5.48 o 
  -4  11   4        0.06        5.40      3.18 o 
  -3  11   4        0.09        1.62      3.35 o 
  -2  11   4        3.35        6.04      3.27 o 
  -1  11   4        0.34        4.29      3.16 o 
   0  11   4        1.64        0.34      2.58 o 
   1  11   4        8.45        6.56      4.29 o 
   2  11   4        1.10        7.45      3.15 o 
 -11   0   5       19.82       28.88      4.91 o 
  -9   0   5      122.72      142.95      7.57 o 
  -7   0   5       78.04       93.65      5.11 o 
  -5   0   5       99.93       87.72      4.12 o 
  -3   0   5      714.93      492.62      1.23 o 
  -1   0   5       10.72        1.19      1.27 o 
   1   0   5       13.23        9.95      1.73 o 
   3   0   5       91.49       80.77      4.65 o 
   5   0   5      193.12      199.89      8.22 o 
   7   0   5     1501.85     1384.28     25.49 o 
   9   0   5      200.06      180.70     11.83 o 
 -12   1   5       41.76       45.71      6.39 o 
 -11   1   5        2.59        5.24      3.97 o 
 -10   1   5       45.20       46.47      5.53 o 
  -9   1   5       66.02       67.92      6.21 o 
  -8   1   5       18.35       16.32      3.34 o 
  -7   1   5        0.42        4.32      2.17 o 
  -6   1   5       11.00        2.27      2.02 o 
  -5   1   5       88.12      102.85      4.63 o 
  -4   1   5      792.74      763.43      9.56 o 
  -3   1   5      247.05      215.72      4.77 o 
  -2   1   5     1586.01     1543.59      1.35 o 
  -1   1   5     1606.92     1960.60     15.73 o 
   0   1   5     2286.21     2314.89     46.12 o 
   1   1   5        9.97        7.27      1.88 o 
   2   1   5      623.26      631.20     10.03 o 
   3   1   5       13.65        7.44      2.55 o 
   4   1   5      118.05      116.72      5.70 o 
   5   1   5      408.52      396.59     11.49 o 
   6   1   5     1114.93     1091.22     20.50 o 
   7   1   5     1013.62      913.82     20.71 o 
   8   1   5      685.05      587.38     18.36 o 
   9   1   5       19.07       13.21      6.52 o 
  10   1   5        4.95        3.76      6.73 o 
 -12   2   5       18.81       19.97      5.04 o 
 -11   2   5      105.79      138.74      8.50 o 
 -10   2   5       13.11       15.84      4.50 o 
  -9   2   5       14.49       20.60      4.58 o 
  -8   2   5       25.08       36.02      4.52 o 
  -7   2   5       67.10       55.85      4.63 o 
  -6   2   5       52.84       58.65      3.58 o 
  -5   2   5        9.09        0.38      1.64 o 
  -4   2   5       27.85       24.20      2.38 o 
  -3   2   5       10.25        3.86      1.75 o 
  -2   2   5        4.78       13.31      2.02 o 
  -1   2   5        7.26        4.44      1.71 o 
   0   2   5       70.99       64.99      2.29 o 
   1   2   5      750.13      701.37      9.86 o 
   2   2   5      837.14      891.91     12.39 o 
   3   2   5      544.36      549.15     11.05 o 
   4   2   5       52.38       38.62      4.53 o 
   5   2   5      190.93      197.26      8.92 o 
   6   2   5       32.74       14.73      4.30 o 
   7   2   5       35.14       40.71      6.48 o 
   8   2   5       18.21       21.78      5.57 o 
   9   2   5        0.00        7.83      5.19 o 
  10   2   5       26.80       12.28      6.66 o 
 -12   3   5       16.68       23.43      4.69 o 
 -11   3   5        4.09        2.53      4.75 o 
 -10   3   5       19.65       31.29      5.26 o 
  -9   3   5       65.26       66.42      6.15 o 
  -8   3   5      432.59      474.98     13.00 o 
  -7   3   5      870.10      973.27     15.46 o 
  -6   3   5        1.87       15.12      2.44 o 
  -5   3   5      138.79      110.94      4.87 o 
  -4   3   5     1477.64     1258.69      1.66 o 
  -3   3   5     1825.68     1545.09      1.86 o 
  -2   3   5      442.21      365.51      9.78 o 
  -1   3   5       71.76       26.93      2.74 o 
   0   3   5      546.81      546.75      6.32 o 
   1   3   5      315.39      336.58      7.43 o 
   2   3   5      313.28      296.05      7.66 o 
   3   3   5       52.15       73.06      4.91 o 
   4   3   5        0.01        0.00      2.90 o 
   5   3   5        1.28        3.62      3.62 o 
   6   3   5        0.14        2.04      4.03 o 
   7   3   5       45.85       49.88      6.69 o 
   8   3   5       75.26       68.34      7.61 o 
   9   3   5        1.54        2.93      5.77 o 
  10   3   5       97.47       71.77      9.88 o 
 -12   4   5        2.60        1.50      4.20 o 
 -11   4   5        0.06        4.42      4.61 o 
 -10   4   5        8.18        6.93      3.92 o 
  -9   4   5      130.22      156.57      8.69 o 
  -8   4   5      228.18      246.73     10.29 o 
  -7   4   5      176.32      198.71      7.88 o 
  -6   4   5       17.83       14.88      2.56 o 
  -5   4   5       71.98       58.58      1.79 o 
  -4   4   5       62.35       33.24      2.95 o 
  -3   4   5       12.62       26.42      2.98 o 
  -2   4   5      271.32      294.21      7.45 o 
  -1   4   5      585.33      696.55     10.85 o 
   0   4   5       14.32       18.82      1.95 o 
   1   4   5       38.57       44.08      3.49 o 
   2   4   5      294.15      303.02      8.58 o 
   3   4   5      489.30      531.53     12.31 o 
   4   4   5      562.18      553.46     13.87 o 
   5   4   5       24.55       29.96      5.12 o 
   6   4   5      109.97      119.04      8.20 o 
   7   4   5      411.20      414.12     15.22 o 
   8   4   5       17.08       20.50      5.30 o 
   9   4   5        0.26        5.45      5.68 o 
 -11   5   5        4.45        8.41      4.82 o 
 -10   5   5        5.54        8.36      4.93 o 
  -9   5   5        1.13        4.28      4.28 o 
  -8   5   5        3.79        3.78      3.36 o 
  -7   5   5       51.58       38.56      4.26 o 
  -6   5   5        5.23        7.84      2.44 o 
  -5   5   5        3.20        4.46      2.11 o 
  -4   5   5      162.15      192.35      6.55 o 
  -3   5   5        0.28        1.19      1.84 o 
  -2   5   5       10.73       13.93      2.48 o 
  -1   5   5       54.75       49.14      3.84 o 
   0   5   5       43.01       53.59      2.70 o 
   1   5   5      154.31      156.01      6.35 o 
   2   5   5      217.37      248.69      8.32 o 
   3   5   5       29.22       18.93      4.31 o 
   4   5   5      314.74      336.27     11.26 o 
   5   5   5       34.95       36.05      5.52 o 
   6   5   5       97.79      107.53      8.59 o 
   7   5   5      204.43      185.81     11.00 o 
   8   5   5       49.63       56.36      7.81 o 
   9   5   5       58.76       44.25      7.64 o 
 -10   6   5       85.65      115.27      8.73 o 
  -9   6   5        0.11        2.44      4.39 o 
  -8   6   5        5.90       14.30      3.54 o 
  -7   6   5        3.65        2.69      3.07 o 
  -6   6   5        0.38        2.33      2.47 o 
  -5   6   5       39.24        2.23      2.23 o 
  -4   6   5        2.36        2.36      2.21 o 
  -3   6   5       65.01       93.19      4.97 o 
  -2   6   5       20.97       24.82      3.44 o 
  -1   6   5       32.04       25.89      3.42 o 
   0   6   5       25.19       32.51      3.73 o 
   1   6   5        0.13        0.24      2.70 o 
   2   6   5      175.01      189.29      8.68 o 
   3   6   5        1.50        6.52      3.24 o 
   4   6   5       13.81       18.89      4.57 o 
   5   6   5        0.22        0.39      5.15 o 
   6   6   5       24.37       23.78      6.18 o 
   7   6   5       17.65       19.50      5.48 o 
   8   6   5       13.07        6.76      6.63 o 
 -10   7   5       64.19       87.28      8.48 o 
  -9   7   5       23.64        1.12      4.19 o 
  -8   7   5        0.15        0.00      3.94 o 
  -7   7   5        0.28        0.86      3.27 o 
  -6   7   5        0.00        4.85      2.82 o 
  -5   7   5        1.09        1.17      2.83 o 
  -4   7   5       18.83        4.88      4.88 o 
  -3   7   5       17.04       19.65      3.20 o 
  -2   7   5      134.33       93.05      2.70 o 
  -1   7   5       18.28       19.24      3.78 o 
   0   7   5        1.13        1.67      2.11 o 
   1   7   5      155.06      162.00      8.23 o 
   2   7   5        0.25        0.29      3.92 o 
   3   7   5       19.89       17.51      4.49 o 
   4   7   5       17.19       19.38      4.33 o 
   5   7   5        3.18        8.09      4.97 o 
   6   7   5       11.24       13.23      5.93 o 
   7   7   5       11.03        7.55      6.32 o 
   8   7   5       34.08       30.68      6.66 o 
  -9   8   5        0.03        1.91      4.44 o 
  -8   8   5       47.64       66.23      6.22 o 
  -7   8   5        4.05        7.67      3.11 o 
  -6   8   5        2.68        9.59      3.22 o 
  -5   8   5        0.08        2.52      2.67 o 
  -4   8   5       50.95       29.85      4.38 o 
  -3   8   5       56.78        2.38      3.69 o 
  -2   8   5       15.44        4.27      4.27 o 
  -1   8   5      328.45      283.42      2.69 o 
   0   8   5      186.79      211.11      8.47 o 
   1   8   5      258.91      306.18     11.11 o 
   2   8   5       13.05       14.60      3.93 o 
   3   8   5       24.19       34.27      5.08 o 
   4   8   5        7.05        9.22      4.78 o 
   5   8   5        9.19       11.43      4.48 o 
   6   8   5      110.72       94.14      8.82 o 
   7   8   5       44.71       44.74      7.16 o 
  -8   9   5        5.12        3.74      3.74 o 
  -7   9   5        4.44        0.62      3.78 o 
  -6   9   5       18.04        5.77      3.53 o 
  -5   9   5       95.91       59.89      5.73 o 
  -4   9   5        4.56        4.36      3.31 o 
  -3   9   5        1.66        4.11      2.94 o 
  -2   9   5       14.29       19.05      3.73 o 
  -1   9   5        2.31        6.40      3.33 o 
   0   9   5      130.44      178.10      6.27 o 
   1   9   5       44.96       42.36      5.98 o 
   2   9   5        2.37        4.05      3.85 o 
   3   9   5       62.07       60.63      6.81 o 
   4   9   5       67.43       71.84      7.44 o 
   5   9   5       77.87       76.25      7.33 o 
   6   9   5        2.36        3.27      4.95 o 
  -6  10   5        3.41        1.47      3.62 o 
  -5  10   5        0.13        0.83      3.60 o 
  -4  10   5        0.00        0.54      2.82 o 
  -3  10   5       12.06       10.43      3.38 o 
  -2  10   5        7.97        3.51      3.51 o 
  -1  10   5        7.28        3.19      3.84 o 
   0  10   5       28.70       30.64      3.76 o 
   1  10   5        1.74        1.96      3.75 o 
   2  10   5       12.03       15.17      4.72 o 
   3  10   5        0.40        4.28      4.28 o 
   4  10   5        1.04        1.11      4.43 o 
  -3  11   5        0.42        2.14      2.96 o 
  -2  11   5        0.24        3.38      3.38 o 
  -1  11   5        0.05        1.44      3.34 o 
   0  11   5        0.93        2.47      2.75 o 
   1  11   5        2.12        0.65      3.97 o 
 -12   0   6       20.76       37.51      5.26 o 
 -10   0   6      139.87      152.15      7.99 o 
  -8   0   6       12.84       14.11      3.72 o 
  -6   0   6       33.49       13.28      2.21 o 
  -4   0   6     1544.83     1466.84     15.55 o 
  -2   0   6       10.48        0.43      1.49 o 
   0   0   6      942.99      961.32      8.27 o 
   2   0   6      737.65      778.51     12.63 o 
   4   0   6      179.15      149.95      7.21 o 
   6   0   6      611.67      579.55     15.80 o 
   8   0   6        3.91       10.09      5.34 o 
  10   0   6       95.22      114.52     10.27 o 
 -12   1   6        1.87        4.55      4.55 o 
 -11   1   6        9.15       14.92      4.17 o 
 -10   1   6      119.52      125.92      7.54 o 
  -9   1   6       24.91       36.75      4.39 o 
  -8   1   6       76.97       82.98      5.63 o 
  -7   1   6       27.30       22.09      3.60 o 
  -6   1   6      148.29      184.04      6.07 o 
  -5   1   6       63.83       38.65      2.86 o 
  -4   1   6        8.90        1.51      1.27 o 
  -3   1   6      587.69      595.15      8.47 o 
  -2   1   6       62.00        0.87      1.38 o 
  -1   1   6       86.92       75.04      3.61 o 
   0   1   6      398.94      418.26      5.50 o 
   1   1   6     1677.95     1643.23     16.19 o 
   2   1   6      773.06      826.38     12.74 o 
   3   1   6      330.72      341.19      9.36 o 
   4   1   6        1.64        0.79      3.44 o 
   5   1   6      922.30      843.49     17.46 o 
   6   1   6     1389.43     1310.26     23.78 o 
   7   1   6      872.65      787.44     20.39 o 
   8   1   6       20.20       25.20      5.87 o 
   9   1   6        9.18        3.09      5.74 o 
  10   1   6        9.14        0.57      7.55 o 
 -12   2   6        5.64        9.48      3.60 o 
 -11   2   6       10.01       21.30      4.78 o 
 -10   2   6       33.57       55.20      5.17 o 
  -9   2   6      159.47      153.44      7.76 o 
  -8   2   6      103.61      106.27      6.37 o 
  -7   2   6        0.00        1.16      2.60 o 
  -6   2   6      206.28      186.62      6.41 o 
  -5   2   6       31.27        1.77      1.56 o 
  -4   2   6      208.73      224.28      6.23 o 
  -3   2   6        3.23       11.64      2.08 o 
  -2   2   6       14.56       16.69      2.31 o 
  -1   2   6     2295.65     2656.50     20.36 o 
   0   2   6     1399.72     1381.33     10.34 o 
   1   2   6       77.02       97.70      4.60 o 
   2   2   6      110.68      124.09      5.54 o 
   3   2   6      233.47      227.38      7.94 o 
   4   2   6      100.77       97.90      6.23 o 
   5   2   6      232.92      209.91      9.16 o 
   6   2   6       94.16      100.51      7.87 o 
   7   2   6       13.43       15.15      6.08 o 
   8   2   6       54.25       37.76      6.99 o 
   9   2   6       56.97       47.40      8.42 o 
  10   2   6       10.23        1.11      6.93 o 
 -12   3   6        0.25        2.21      3.92 o 
 -11   3   6       29.60       56.59      6.17 o 
 -10   3   6       20.21       38.09      5.31 o 
  -9   3   6      130.37      147.83      8.32 o 
  -8   3   6      414.14      512.84     12.49 o 
  -7   3   6       33.70       36.31      3.70 o 
  -6   3   6        1.70        0.99      1.83 o 
  -5   3   6        0.79        2.01      2.01 o 
  -4   3   6       33.39       28.35      2.57 o 
  -3   3   6      814.36      743.98     10.72 o 
  -2   3   6     1205.23     1475.31     15.47 o 
  -1   3   6      214.30      177.78      5.96 o 
   0   3   6        2.02        2.02      1.43 o 
   1   3   6       16.14       18.16      2.94 o 
   2   3   6       81.34       82.88      4.66 o 
   3   3   6      880.53      908.44     16.32 o 
   4   3   6      116.73      137.24      7.35 o 
   5   3   6      126.70      115.65      7.97 o 
   6   3   6      157.05      149.69      8.83 o 
   7   3   6      108.00       90.47      8.37 o 
   8   3   6        2.41        2.79      5.26 o 
   9   3   6      138.67      116.91     10.32 o 
 -11   4   6       12.00       14.57      4.94 o 
 -10   4   6        0.24        3.38      3.60 o 
  -9   4   6       95.14       94.05      7.00 o 
  -8   4   6       62.77       57.66      5.72 o 
  -7   4   6       10.47        3.13      3.16 o 
  -6   4   6       29.78       39.91      3.68 o 
  -5   4   6       47.63        0.18      1.99 o 
  -4   4   6        8.48        0.16      1.70 o 
  -3   4   6      433.41      412.65      2.52 o 
  -2   4   6     4719.52     4771.69     33.45 o 
  -1   4   6     4174.86     3814.88     27.43 o 
   0   4   6      349.96      398.19     13.34 o 
   1   4   6      783.22      806.66     13.65 o 
   2   4   6       67.43       84.09      5.27 o 
   3   4   6      130.99      139.92      7.26 o 
   4   4   6      214.64      233.45     10.21 o 
   5   4   6        0.10        4.61      4.61 o 
   6   4   6       17.57       19.30      5.29 o 
   7   4   6       31.77       30.13      6.36 o 
   8   4   6        0.97        6.71      4.99 o 
   9   4   6        8.34       12.30      5.61 o 
 -11   5   6        8.72       10.14      5.33 o 
 -10   5   6       19.65       24.11      5.63 o 
  -9   5   6       26.36        5.15      3.22 o 
  -8   5   6        2.02        4.50      2.83 o 
  -7   5   6       24.75       20.85      3.82 o 
  -6   5   6        9.56        0.83      2.58 o 
  -5   5   6       18.78       26.77      3.58 o 
  -4   5   6        3.80        0.19      2.16 o 
  -3   5   6        7.35        0.36      2.07 o 
  -2   5   6       25.50       26.46      3.56 o 
  -1   5   6      408.60      432.42     10.43 o 
   0   5   6       10.63       12.87      2.55 o 
   1   5   6      115.59      130.24      6.36 o 
   2   5   6       37.85       24.03      4.65 o 
   3   5   6      193.50      180.00      8.79 o 
   4   5   6        4.78        6.06      4.19 o 
   5   5   6       54.39       52.97      7.20 o 
   6   5   6       79.57       79.62      7.50 o 
   7   5   6       70.45       72.22      7.88 o 
   8   5   6        2.51       13.26      5.94 o 
   9   5   6       38.47       41.35      6.39 o 
 -10   6   6       11.65       22.51      5.15 o 
  -9   6   6        2.21        4.76      4.87 o 
  -8   6   6        3.28        6.31      3.87 o 
  -7   6   6        0.27        0.27      2.88 o 
  -6   6   6       13.09        7.60      3.31 o 
  -5   6   6        3.91        8.59      2.67 o 
  -4   6   6       14.07        3.02      2.33 o 
  -3   6   6        0.08        2.83      3.05 o 
  -2   6   6        0.03        5.55      2.34 o 
  -1   6   6        1.69        0.65      2.91 o 
   0   6   6      130.99      145.26     10.44 o 
   1   6   6       19.10       22.58      4.04 o 
   2   6   6       22.12       32.15      4.78 o 
   3   6   6        0.17        5.88      3.11 o 
   4   6   6       39.10       27.75      5.63 o 
   5   6   6       68.51       44.73      6.92 o 
   6   6   6       48.66       28.58      6.80 o 
   7   6   6        7.00       10.07      6.03 o 
   8   6   6       86.61       82.23      9.50 o 
 -10   7   6        5.32       16.39      4.95 o 
  -9   7   6       21.96        7.80      3.76 o 
  -8   7   6        5.65        3.49      3.55 o 
  -7   7   6        1.91        3.35      3.06 o 
  -6   7   6       12.45        2.74      3.22 o 
  -5   7   6       26.75        2.77      2.99 o 
  -4   7   6        4.96        6.67      2.96 o 
  -3   7   6        3.58        8.44      2.86 o 
  -2   7   6       47.39       59.19      5.21 o 
  -1   7   6      122.26      121.86      7.16 o 
   0   7   6       99.05      119.93      5.14 o 
   1   7   6       66.56       81.85      6.35 o 
   2   7   6       33.91       41.28      5.50 o 
   3   7   6       14.84        8.70      4.16 o 
   4   7   6       28.30       23.42      5.22 o 
   5   7   6       15.51       18.09      5.69 o 
   6   7   6       12.25        1.86      6.19 o 
   7   7   6       33.48       34.83      7.57 o 
  -9   8   6        5.82        6.54      5.01 o 
  -8   8   6        0.96        1.66      3.41 o 
  -7   8   6        9.26        5.61      2.84 o 
  -6   8   6        9.92       13.11      4.16 o 
  -5   8   6       64.02       48.06      4.92 o 
  -4   8   6       13.15        1.94      2.86 o 
  -3   8   6       47.30       52.11      4.76 o 
  -2   8   6        6.86        8.55      3.62 o 
  -1   8   6        0.62        1.31      3.63 o 
   0   8   6        7.71        3.76      4.02 o 
   1   8   6       63.79       73.79      7.09 o 
   2   8   6       71.79       84.19      7.43 o 
   3   8   6        1.69        1.86      4.59 o 
   4   8   6        5.71        8.15      4.41 o 
   5   8   6        6.20       13.28      5.34 o 
   6   8   6       38.75       40.57      7.28 o 
  -7   9   6       10.50       17.11      3.76 o 
  -6   9   6       40.03        2.51      2.71 o 
  -5   9   6        7.77        0.78      3.35 o 
  -4   9   6       10.67        5.10      2.66 o 
  -3   9   6        5.13        0.79      2.92 o 
  -2   9   6       25.89       22.02      4.13 o 
  -1   9   6       15.30       20.55      3.75 o 
   0   9   6       29.86       26.25      3.21 o 
   1   9   6        0.01        2.34      3.57 o 
   2   9   6        0.41        4.00      4.00 o 
   3   9   6        0.22        1.55      4.63 o 
   4   9   6        1.15        5.03      5.03 o 
   5   9   6       10.66       14.61      5.31 o 
  -6  10   6        0.99        2.84      3.15 o 
  -5  10   6        0.05        1.07      3.11 o 
  -4  10   6        4.46        4.47      2.94 o 
  -3  10   6       10.90        5.33      3.49 o 
  -2  10   6        8.53       11.42      3.86 o 
  -1  10   6        2.57        7.39      2.71 o 
   0  10   6        3.43        3.48      3.48 o 
   1  10   6        4.15        4.43      4.26 o 
   2  10   6        5.92        3.60      4.59 o 
   3  10   6        7.41        1.53      4.99 o 
  -2  11   6        0.04        0.55      3.29 o 
  -1  11   6        0.78        2.05      3.20 o 
 -11   0   7       68.92       64.88      6.18 o 
  -9   0   7      327.80      414.36     12.43 o 
  -7   0   7       60.07       67.89      4.93 o 
  -5   0   7      259.19      236.45      6.99 o 
  -3   0   7      156.39      119.43      1.72 o 
  -1   0   7     1283.57     1630.45     17.20 o 
   1   0   7        2.56        7.21      2.37 o 
   3   0   7      253.23      277.98      9.53 o 
   5   0   7      226.63      226.51      9.92 o 
   7   0   7        1.27        3.01      5.45 o 
   9   0   7       78.41       62.95      8.41 o 
 -12   1   7        0.45        2.00      3.32 o 
 -11   1   7       11.05       20.75      3.83 o 
 -10   1   7        0.01        0.87      3.61 o 
  -9   1   7      142.84      181.71      8.16 o 
  -8   1   7      160.87      195.06      8.02 o 
  -7   1   7        4.53       11.30      2.82 o 
  -6   1   7       64.83       70.96      4.26 o 
  -5   1   7       59.87       53.39      3.74 o 
  -4   1   7      597.09      643.35      9.70 o 
  -3   1   7      327.29      251.11      1.73 o 
  -2   1   7      173.89      195.97      5.96 o 
  -1   1   7      144.49      137.90      5.32 o 
   0   1   7      689.57      703.02     12.37 o 
   1   1   7     1007.87     1066.59     14.56 o 
   2   1   7      219.83      235.71      7.86 o 
   3   1   7       41.99       39.83      4.75 o 
   4   1   7        3.60        0.86      4.05 o 
   5   1   7        0.00        1.04      4.85 o 
   6   1   7      106.69      104.79      8.68 o 
   7   1   7       41.02       46.66      7.10 o 
   8   1   7        7.71        0.48      6.41 o 
   9   1   7       24.65       22.81      6.62 o 
 -12   2   7        5.64        9.51      4.04 o 
 -11   2   7        1.55        6.09      4.00 o 
 -10   2   7        2.21        7.05      3.76 o 
  -9   2   7      371.53      417.70     12.39 o 
  -8   2   7       26.26        3.00      2.76 o 
  -7   2   7        0.04        1.19      2.30 o 
  -6   2   7       99.96       83.49      4.57 o 
  -5   2   7       34.85        1.89      1.89 o 
  -4   2   7        2.50        0.27      1.72 o 
  -3   2   7      321.38      318.78      1.97 o 
  -2   2   7       15.81       24.53      2.85 o 
  -1   2   7       10.94       13.50      2.52 o 
   0   2   7       43.97       36.72      2.34 o 
   1   2   7       72.76       86.18      4.74 o 
   2   2   7        0.13        2.72      2.72 o 
   3   2   7      340.71      359.87     11.00 o 
   4   2   7        1.37        1.21      3.73 o 
   5   2   7        6.93        4.86      4.17 o 
   6   2   7        8.65        3.13      5.05 o 
   7   2   7      253.79      235.88     12.46 o 
   8   2   7       10.24       10.63      5.27 o 
   9   2   7        0.03        6.15      6.15 o 
 -12   3   7       51.48       59.42      6.72 o 
 -11   3   7        2.17        3.06      4.07 o 
 -10   3   7        1.27        9.98      3.52 o 
  -9   3   7        0.46        0.81      3.68 o 
  -8   3   7        1.83        3.51      3.22 o 
  -7   3   7      216.53      204.18      7.62 o 
  -6   3   7       36.04        1.57      2.35 o 
  -5   3   7       18.89        9.87      2.39 o 
  -4   3   7       27.15        0.16      1.92 o 
  -3   3   7      377.08      380.81      8.79 o 
  -2   3   7      228.15      239.25      7.16 o 
  -1   3   7       19.71       46.33      3.69 o 
   0   3   7        2.09        2.54      1.63 o 
   1   3   7      220.43      264.81      7.92 o 
   2   3   7      268.63      291.61      9.13 o 
   3   3   7      257.46      273.73      9.99 o 
   4   3   7      313.00      343.15     11.73 o 
   5   3   7        0.85        0.00      4.52 o 
   6   3   7       93.16       92.99      8.31 o 
   7   3   7       85.75       72.65      8.20 o 
   8   3   7        6.72        8.80      5.36 o 
   9   3   7        0.31        4.70      5.53 o 
 -11   4   7        0.41        0.69      4.32 o 
 -10   4   7       21.10       27.64      5.09 o 
  -9   4   7       15.76       20.71      4.05 o 
  -8   4   7       25.07       27.76      3.88 o 
  -7   4   7      201.66      209.79      2.72 o 
  -6   4   7      206.90      160.92      6.41 o 
  -5   4   7      111.12       81.26      4.92 o 
  -4   4   7       58.65       46.21      3.64 o 
  -3   4   7      388.55      443.78      9.35 o 
  -2   4   7      506.36      603.73     10.91 o 
  -1   4   7       54.81       46.95      4.28 o 
   0   4   7       24.31       37.27      2.70 o 
   1   4   7       24.48       23.50      3.62 o 
   2   4   7       94.65      115.13      6.33 o 
   3   4   7       24.81       14.03      4.85 o 
   4   4   7       69.40       72.65      6.90 o 
   5   4   7        2.07        3.86      4.73 o 
   6   4   7       34.20       32.29      6.71 o 
   7   4   7       20.69       15.27      6.05 o 
   8   4   7       19.34       15.93      6.38 o 
 -11   5   7        3.71        5.50      4.06 o 
 -10   5   7        2.71        0.35      3.93 o 
  -9   5   7        2.32        3.80      3.80 o 
  -8   5   7       23.43        0.00      2.97 o 
  -7   5   7       15.15       16.64      3.40 o 
  -6   5   7        0.05        4.10      2.26 o 
  -5   5   7       21.04        1.28      2.05 o 
  -4   5   7       33.86       33.68      3.28 o 
  -3   5   7       65.05       52.87      4.10 o 
  -2   5   7      115.93      110.07      5.75 o 
  -1   5   7       95.22      102.43      5.84 o 
   0   5   7       80.22       63.21      6.95 o 
   1   5   7        0.14        0.50      2.94 o 
   2   5   7        7.21       14.49      3.53 o 
   3   5   7        0.08        4.57      4.29 o 
   4   5   7       35.56       28.92      6.40 o 
   5   5   7       25.09       16.07      5.60 o 
   6   5   7       26.46       30.94      5.88 o 
   7   5   7        0.13        4.80      5.35 o 
   8   5   7        4.28        7.64      5.05 o 
 -10   6   7        0.44        0.71      4.35 o 
  -9   6   7        0.82        1.95      3.65 o 
  -8   6   7        0.78        2.04      2.90 o 
  -7   6   7       15.88        2.29      2.75 o 
  -6   6   7       29.58        3.18      2.79 o 
  -5   6   7        4.55        3.35      2.04 o 
  -4   6   7       17.54       17.39      3.24 o 
  -3   6   7       24.20       20.28      3.24 o 
  -2   6   7        8.56       13.24      3.31 o 
  -1   6   7      153.68      120.11      6.60 o 
   0   6   7      814.91      847.55     25.34 o 
   1   6   7      149.06      134.30      7.65 o 
   2   6   7        1.58        3.45      3.63 o 
   3   6   7      123.11      118.88      8.48 o 
   4   6   7      105.49       96.77      8.44 o 
   5   6   7      227.32      246.65     12.00 o 
   6   6   7       12.79       11.83      6.29 o 
   7   6   7        0.05       15.51      5.36 o 
  -9   7   7        5.57        5.75      3.87 o 
  -8   7   7        3.19        0.60      3.19 o 
  -7   7   7        3.03        0.55      3.54 o 
  -6   7   7       62.66       58.38      5.00 o 
  -5   7   7       25.61       25.85      3.62 o 
  -4   7   7       12.32        0.68      2.92 o 
  -3   7   7        3.02        4.29      3.32 o 
  -2   7   7      115.15       84.99      6.12 o 
  -1   7   7      346.89      342.60     10.63 o 
   0   7   7      224.56      235.42      6.85 o 
   1   7   7       16.27       29.99      4.69 o 
   2   7   7        3.04        3.12      4.05 o 
   3   7   7       15.31       13.37      5.32 o 
   4   7   7       13.97       22.58      5.38 o 
   5   7   7        5.85        4.69      5.58 o 
   6   7   7       34.68       30.36      7.44 o 
   7   7   7       39.46       33.62      6.91 o 
  -8   8   7        9.68        0.00      3.18 o 
  -7   8   7        5.59        1.98      3.35 o 
  -6   8   7        5.48        0.00      3.04 o 
  -5   8   7        1.40        0.97      2.90 o 
  -4   8   7        0.52        3.32      3.32 o 
  -3   8   7        1.25        0.75      2.83 o 
  -2   8   7       24.26       17.64      4.14 o 
  -1   8   7       13.69       18.41      3.87 o 
   0   8   7       29.44       39.74      3.79 o 
   1   8   7        2.68        6.34      4.15 o 
   2   8   7       22.36       32.03      5.94 o 
   3   8   7        0.01        0.41      4.73 o 
   4   8   7        4.82        3.67      5.62 o 
   5   8   7        1.95        6.88      5.45 o 
   6   8   7       22.01       18.49      6.88 o 
  -7   9   7        0.52        0.30      3.56 o 
  -6   9   7        5.42        8.66      3.94 o 
  -5   9   7       14.77        2.84      3.07 o 
  -4   9   7        0.00        0.00      2.90 o 
  -3   9   7       11.57        9.83      3.36 o 
  -2   9   7        1.66        0.27      3.53 o 
  -1   9   7        6.34        8.17      3.89 o 
   0   9   7        1.61        1.40      3.83 o 
   1   9   7       12.85        6.65      4.53 o 
   2   9   7        6.77        5.74      5.27 o 
   3   9   7        0.24        2.91      4.34 o 
   4   9   7        0.66        0.00      5.50 o 
  -5  10   7        3.33        4.19      3.12 o 
  -4  10   7        2.50        2.59      2.96 o 
  -3  10   7        1.83        2.40      2.94 o 
  -2  10   7        8.33       14.29      3.65 o 
  -1  10   7        6.26        0.29      4.16 o 
   0  10   7        0.39        3.21      2.61 o 
   1  10   7        1.32        2.83      3.80 o 
   2  10   7       10.49        9.88      4.40 o 
 -12   0   8        5.41        7.59      3.71 o 
 -10   0   8        3.55        1.15      3.56 o 
  -8   0   8       24.79       14.61      4.00 o 
  -6   0   8       81.88       85.23      4.87 o 
  -4   0   8       11.49        0.60      1.85 o 
  -2   0   8      211.11      222.62      6.75 o 
   0   0   8      883.06      949.35     10.31 o 
   2   0   8      430.20      447.52     11.91 o 
   4   0   8      795.91      785.76     17.83 o 
   6   0   8      129.46      109.24      9.86 o 
   8   0   8        0.23        4.57      7.11 o 
 -12   1   8        6.97       14.10      3.63 o 
 -11   1   8        0.09        1.22      3.65 o 
 -10   1   8       19.32       29.75      3.94 o 
  -9   1   8      238.43      281.89     10.22 o 
  -8   1   8      138.96      198.48      7.96 o 
  -7   1   8       50.32       67.23      4.78 o 
  -6   1   8       46.06        4.62      2.31 o 
  -5   1   8       83.70      101.89      4.87 o 
  -4   1   8     1490.47     1304.55      4.17 o 
  -3   1   8      146.72      208.36      6.73 o 
  -2   1   8       53.84       79.36      4.42 o 
  -1   1   8       28.85        0.57      2.59 o 
   0   1   8       69.57       66.87      3.10 o 
   1   1   8       48.74       59.84      4.75 o 
   2   1   8        0.09        8.93      2.60 o 
   3   1   8       16.89       20.26      4.30 o 
   4   1   8        0.01        5.39      3.94 o 
   5   1   8      595.23      582.66     17.38 o 
   6   1   8     1079.90      947.51     23.24 o 
   7   1   8       87.11       75.12      7.90 o 
   8   1   8      157.48      136.17     10.20 o 
   9   1   8        0.01        3.27      5.95 o 
 -12   2   8        0.99        8.80      3.52 o 
 -11   2   8        0.50        3.74      3.74 o 
 -10   2   8       12.68       15.99      4.15 o 
  -9   2   8      184.60      252.14      9.53 o 
  -8   2   8       50.39        2.79      2.79 o 
  -7   2   8       29.58        3.29      2.35 o 
  -6   2   8        0.75        1.99      2.13 o 
  -5   2   8       28.80       19.39      2.58 o 
  -4   2   8      109.03       59.90      1.93 o 
  -3   2   8        1.07        2.64      2.27 o 
  -2   2   8       28.77       22.04      2.86 o 
  -1   2   8        7.29        1.86      2.83 o 
   0   2   8       11.59       17.65      2.15 o 
   1   2   8        6.33        4.99      2.68 o 
   2   2   8        0.04        2.94      2.94 o 
   3   2   8      112.74      112.32      7.04 o 
   4   2   8       11.06        0.67      5.16 o 
   5   2   8       43.13       54.37      6.58 o 
   6   2   8      744.92      643.89     19.22 o 
   7   2   8        2.47        0.93      5.55 o 
   8   2   8       23.14       16.11      7.33 o 
 -11   3   8        4.56        3.51      3.57 o 
 -10   3   8       16.60       22.08      4.36 o 
  -9   3   8        2.29        1.31      3.97 o 
  -8   3   8       84.08       79.45      3.13 o 
  -7   3   8        0.20        2.28      2.56 o 
  -6   3   8        6.75        3.69      2.09 o 
  -5   3   8       12.88        9.56      2.62 o 
  -4   3   8       29.59        0.83      1.94 o 
  -3   3   8       24.15       32.55      3.49 o 
  -2   3   8      323.67      348.83      9.14 o 
  -1   3   8      548.19      597.08     11.36 o 
   0   3   8       85.86       93.43      3.75 o 
   1   3   8       59.19       66.12      4.95 o 
   2   3   8       17.23       20.58      3.90 o 
   3   3   8       92.85      114.21      7.45 o 
   4   3   8        0.05        2.88      3.65 o 
   5   3   8        1.09        4.38      4.90 o 
   6   3   8       11.01        5.69      5.60 o 
   7   3   8        1.86        1.87      5.99 o 
   8   3   8       18.59       19.76      5.90 o 
 -11   4   8       25.79       44.11      6.16 o 
 -10   4   8       11.89        3.01      3.36 o 
  -9   4   8        3.61        1.62      3.19 o 
  -8   4   8        0.65        7.90      2.60 o 
  -7   4   8       52.30       55.16      4.70 o 
  -6   4   8        5.47       10.31      2.76 o 
  -5   4   8        2.04        0.71      1.95 o 
  -4   4   8       15.08       15.62      2.53 o 
  -3   4   8        1.14        0.90      2.61 o 
  -2   4   8       39.92       48.31      4.13 o 
  -1   4   8        1.70        1.64      2.72 o 
   0   4   8        6.11       11.96      3.43 o 
   1   4   8       51.32       56.37      4.96 o 
   2   4   8        6.38        7.29      3.72 o 
   3   4   8       11.43       12.11      4.04 o 
   4   4   8       35.13       37.30      6.16 o 
   5   4   8        8.07        5.03      6.34 o 
   6   4   8        0.08        4.58      5.15 o 
   7   4   8        1.24        1.95      5.76 o 
   8   4   8       49.05       50.37      8.39 o 
 -11   5   8        5.57       17.66      5.22 o 
 -10   5   8        3.84       11.20      3.73 o 
  -9   5   8        5.74        3.52      3.52 o 
  -8   5   8       16.75        0.74      2.94 o 
  -7   5   8       14.05       15.54      3.33 o 
  -6   5   8        2.11        0.20      2.28 o 
  -5   5   8        0.20        0.20      2.30 o 
  -4   5   8        4.27        8.09      2.81 o 
  -3   5   8       93.43       93.08      5.57 o 
  -2   5   8       32.59       35.80      4.19 o 
  -1   5   8       57.78       45.40      4.73 o 
   0   5   8       51.33       46.53      5.89 o 
   1   5   8      139.13      156.14      7.91 o 
   2   5   8      126.14      168.34      8.37 o 
   3   5   8        5.68        2.16      4.76 o 
   4   5   8        0.82        2.87      4.49 o 
   5   5   8        0.15        4.03      5.05 o 
   6   5   8        3.42        4.33      5.79 o 
   7   5   8        7.80        5.54      5.93 o 
 -10   6   8       10.64        1.02      4.06 o 
  -9   6   8        2.47        6.21      2.96 o 
  -8   6   8        0.02        1.67      3.18 o 
  -7   6   8        0.72        2.19      2.57 o 
  -6   6   8        2.59        6.77      2.83 o 
  -5   6   8       74.28       38.68      4.28 o 
  -4   6   8       30.02       12.73      3.30 o 
  -3   6   8        0.10        4.50      3.00 o 
  -2   6   8      448.88      515.72     11.46 o 
  -1   6   8      390.64      401.32     11.72 o 
   0   6   8      331.29      394.26      8.36 o 
   1   6   8       14.24       18.68      4.33 o 
   2   6   8      160.21      171.78      9.50 o 
   3   6   8       50.51       53.79      7.56 o 
   4   6   8      127.31      133.35      9.66 o 
   5   6   8       46.71       45.31      7.67 o 
   6   6   8       16.40       14.48      6.81 o 
   7   6   8      104.97       92.48     10.05 o 
  -9   7   8        1.96        3.85      3.60 o 
  -8   7   8        1.28        4.35      3.05 o 
  -7   7   8       10.89       13.00      3.70 o 
  -6   7   8       64.91       83.20      2.68 o 
  -5   7   8        4.52        1.11      2.66 o 
  -4   7   8        3.93        3.29      2.98 o 
  -3   7   8        2.63       10.14      3.26 o 
  -2   7   8        0.96        0.70      3.34 o 
  -1   7   8      111.47      117.65      7.17 o 
   0   7   8        9.56       20.32      3.59 o 
   1   7   8       82.88       94.04      7.33 o 
   2   7   8       11.66       22.87      4.70 o 
   3   7   8        7.26       21.05      4.77 o 
   4   7   8        0.13        2.76      5.32 o 
   5   7   8       50.43       69.39      8.10 o 
   6   7   8       25.83       28.49      7.40 o 
  -8   8   8        1.57        0.89      3.23 o 
  -7   8   8        1.08        2.44      3.42 o 
  -6   8   8        7.99        4.77      2.89 o 
  -5   8   8        1.65        0.74      2.67 o 
  -4   8   8       19.00        9.02      3.51 o 
  -3   8   8        9.55        7.08      3.04 o 
  -2   8   8        1.58        3.11      3.11 o 
  -1   8   8       13.77       17.09      3.83 o 
   0   8   8       31.80       39.66      3.88 o 
   1   8   8        2.16        2.14      4.04 o 
   2   8   8       15.89       10.81      5.32 o 
   3   8   8        0.69        4.45      4.96 o 
   4   8   8        6.30        9.21      5.95 o 
   5   8   8        3.18        8.18      5.55 o 
  -6   9   8        0.01        3.00      3.00 o 
  -5   9   8        0.10        2.75      3.05 o 
  -4   9   8        2.02        2.73      3.04 o 
  -3   9   8       12.27       13.65      3.77 o 
  -2   9   8        2.58        3.84      3.30 o 
  -1   9   8        4.99        9.24      3.87 o 
   0   9   8       17.17       23.87      3.28 o 
   1   9   8        0.90        0.74      4.33 o 
   2   9   8        2.23        3.28      5.28 o 
   3   9   8        0.56        2.74      5.49 o 
  -4  10   8       10.39       10.42      3.28 o 
  -3  10   8       19.10       21.34      4.06 o 
  -2  10   8        2.89        0.85      3.48 o 
  -1  10   8        1.51        7.00      3.80 o 
   0  10   8        0.08        2.08      3.32 o 
   1  10   8        9.50        5.10      4.74 o 
 -11   0   9       38.42       33.22      5.24 o 
  -9   0   9      195.50      247.51      9.73 o 
  -7   0   9       27.39       34.04      4.16 o 
  -5   0   9      137.24      121.39      2.33 o 
  -3   0   9      112.26      115.21      5.29 o 
  -1   0   9       27.15       30.08      3.87 o 
   1   0   9      350.29      387.78     11.00 o 
   3   0   9       85.91      107.45      7.62 o 
   5   0   9      594.21      577.53     17.75 o 
   7   0   9      117.98       85.71      9.98 o 
 -12   1   9        0.23        6.87      3.40 o 
 -11   1   9       29.17       38.91      5.43 o 
 -10   1   9        0.38        1.74      3.65 o 
  -9   1   9      313.52      435.56     12.86 o 
  -8   1   9       37.85       59.28      5.43 o 
  -7   1   9        0.00        1.99      2.32 o 
  -6   1   9       12.54        1.58      2.36 o 
  -5   1   9        0.96        4.69      1.78 o 
  -4   1   9       19.85       20.77      3.01 o 
  -3   1   9       21.85        4.38      2.15 o 
  -2   1   9        5.91       10.33      2.55 o 
  -1   1   9        4.26        1.26      2.89 o 
   0   1   9      335.19      372.16      7.19 o 
   1   1   9      697.99      774.42     15.25 o 
   2   1   9       20.74       28.82      4.72 o 
   3   1   9      231.55      237.57     10.62 o 
   4   1   9       83.98       86.39      8.44 o 
   5   1   9     1319.59     1279.97     26.15 o 
   6   1   9      131.92      118.09      9.69 o 
   7   1   9      213.82      156.91     11.76 o 
   8   1   9       25.31       37.37      6.34 o 
 -11   2   9        9.02        8.91      4.17 o 
 -10   2   9       17.05       14.49      4.40 o 
  -9   2   9      114.98      124.77      7.39 o 
  -8   2   9       24.01        2.90      3.19 o 
  -7   2   9        9.09        2.77      2.77 o 
  -6   2   9        9.44        2.29      2.29 o 
  -5   2   9       25.43        2.37      2.43 o 
  -4   2   9       33.49       60.45      4.24 o 
  -3   2   9       83.25       76.49      4.61 o 
  -2   2   9        0.04        2.79      2.42 o 
  -1   2   9      211.81      234.52      7.85 o 
   0   2   9       14.42       21.28      6.22 o 
   1   2   9      170.41      187.55      8.08 o 
   2   2   9       78.58       89.74      6.29 o 
   3   2   9        0.14        7.24      3.72 o 
   4   2   9       53.13       60.80      6.52 o 
   5   2   9      149.14      136.65     10.61 o 
   6   2   9       50.73       44.50      7.45 o 
   7   2   9        1.79        1.46      5.83 o 
   8   2   9       10.07       12.95      6.50 o 
 -11   3   9        0.30        3.41      3.39 o 
 -10   3   9       36.72       42.30      5.31 o 
  -9   3   9        0.29        0.28      2.76 o 
  -8   3   9        2.10        0.24      3.00 o 
  -7   3   9        0.30        1.31      2.41 o 
  -6   3   9        1.76        1.97      2.43 o 
  -5   3   9       61.46        3.55      2.19 o 
  -4   3   9       11.83        7.78      2.79 o 
  -3   3   9        0.06        1.16      2.26 o 
  -2   3   9      104.95      142.82      6.28 o 
  -1   3   9        1.63        0.46      2.74 o 
   0   3   9       23.00       21.16      2.56 o 
   1   3   9        1.67        1.35      3.26 o 
   2   3   9       56.45       50.15      5.31 o 
   3   3   9       43.73       38.23      5.67 o 
   4   3   9       81.47       58.95      7.59 o 
   5   3   9       56.18       50.41      7.40 o 
   6   3   9        0.29        6.11      5.19 o 
   7   3   9      132.12      106.72      9.98 o 
   8   3   9        8.56       21.30      6.08 o 
 -11   4   9        8.74       12.86      3.15 o 
 -10   4   9        4.66        1.76      3.30 o 
  -9   4   9        0.26        1.87      3.30 o 
  -8   4   9        0.00        3.29      3.29 o 
  -7   4   9        7.25        2.19      2.91 o 
  -6   4   9       14.58       11.27      3.01 o 
  -5   4   9        1.54        0.77      2.48 o 
  -4   4   9       51.29       46.10      4.10 o 
  -3   4   9        1.95        1.79      2.77 o 
  -2   4   9      154.69      158.75      7.02 o 
  -1   4   9      524.57      525.10     12.50 o 
   0   4   9       25.86       32.28      3.07 o 
   1   4   9       32.86       44.02      5.27 o 
   2   4   9        0.00        2.31      3.68 o 
   3   4   9        1.35        7.54      3.61 o 
   4   4   9      153.71      132.09      9.47 o 
   5   4   9       21.09       17.80      5.88 o 
   6   4   9        3.05        5.68      5.68 o 
   7   4   9       31.69       32.05      6.87 o 
 -10   5   9        0.93        2.09      3.18 o 
  -9   5   9        0.14        1.89      3.02 o 
  -8   5   9       12.12        3.67      2.57 o 
  -7   5   9        4.53        3.53      2.96 o 
  -6   5   9       20.69       11.50      2.96 o 
  -5   5   9        0.84        1.79      2.55 o 
  -4   5   9      219.18      150.31      6.69 o 
  -3   5   9      316.83      320.00      9.54 o 
  -2   5   9        1.93        6.36      3.22 o 
  -1   5   9      173.18      139.08      7.65 o 
   0   5   9       18.93       20.67      3.19 o 
   1   5   9       89.82      103.22      7.02 o 
   2   5   9        0.18        8.13      3.83 o 
   3   5   9       79.31       70.84      7.32 o 
   4   5   9        4.21        7.09      4.82 o 
   5   5   9        0.70        0.47      5.44 o 
   6   5   9        0.33       10.09      5.45 o 
   7   5   9        3.92        2.61      6.50 o 
 -10   6   9        6.61        1.27      3.86 o 
  -9   6   9        0.86        8.40      3.23 o 
  -8   6   9        1.09        3.22      3.22 o 
  -7   6   9        3.39        2.77      2.77 o 
  -6   6   9       14.05        1.46      2.45 o 
  -5   6   9       22.68        2.45      2.53 o 
  -4   6   9        1.78        0.83      2.79 o 
  -3   6   9      496.90      528.30     12.13 o 
  -2   6   9      373.90      426.39     11.56 o 
  -1   6   9      380.39      409.84     12.13 o 
   0   6   9        7.90        9.46      2.88 o 
   1   6   9       27.87       31.62      5.00 o 
   2   6   9      109.28      139.02      9.48 o 
   3   6   9        5.13        5.96      5.14 o 
   4   6   9        0.26        5.14      5.24 o 
   5   6   9        3.74        1.50      6.07 o 
   6   6   9        4.06        7.57      7.57 o 
  -9   7   9        0.24        4.14      4.14 o 
  -8   7   9        0.08        2.17      2.76 o 
  -7   7   9        0.25        2.67      2.67 o 
  -6   7   9       21.22        8.52      3.17 o 
  -5   7   9        6.67        5.66      2.50 o 
  -4   7   9        2.53        2.34      2.54 o 
  -3   7   9       16.96       15.59      3.29 o 
  -2   7   9       14.98        9.88      3.54 o 
  -1   7   9        1.09        3.76      3.76 o 
   0   7   9       31.22       32.19      4.89 o 
   1   7   9        0.10        0.00      4.48 o 
   2   7   9        0.49        4.01      4.77 o 
   3   7   9        0.05        5.02      5.02 o 
   4   7   9        3.33        4.87      5.54 o 
   5   7   9        5.85        7.72      6.37 o 
  -7   8   9        0.75        1.02      2.68 o 
  -6   8   9        0.03        2.66      2.66 o 
  -5   8   9        5.40        2.73      2.73 o 
  -4   8   9        7.02        5.98      2.67 o 
  -3   8   9        0.31        2.56      2.69 o 
  -2   8   9        0.93        4.30      3.16 o 
  -1   8   9        6.85        9.63      3.64 o 
   0   8   9        0.42        1.93      2.65 o 
   1   8   9        2.07        2.62      3.98 o 
   2   8   9        2.04        3.35      4.85 o 
   3   8   9        8.40       16.27      5.67 o 
   4   8   9        0.80        3.50      5.48 o 
  -6   9   9        0.39        2.83      2.83 o 
  -5   9   9        1.54        0.25      2.64 o 
  -4   9   9        0.41        2.66      2.63 o 
  -3   9   9        1.37        6.34      2.98 o 
  -2   9   9        0.34        1.09      3.26 o 
  -1   9   9        4.53        1.81      4.17 o 
   0   9   9        0.01        1.33      2.56 o 
   1   9   9        0.76        4.96      4.41 o 
   2   9   9        0.18        0.87      5.07 o 
 -10   0  10      192.29      261.68     10.74 o 
  -8   0  10       12.92       16.09      4.06 o 
  -6   0  10       22.81       18.83      3.64 o 
  -4   0  10       16.59        0.99      2.33 o 
  -2   0  10       17.34       23.91      3.56 o 
   0   0  10      309.61      363.20     11.78 o 
   2   0  10       89.26       76.82      7.44 o 
   4   0  10       29.51       26.38      6.28 o 
   6   0  10      115.58       93.31     10.00 o 
 -11   1  10        1.52        0.00      4.17 o 
 -10   1  10        8.38        3.77      4.27 o 
  -9   1  10        1.75        1.09      4.05 o 
  -8   1  10        9.95        0.26      2.39 o 
  -7   1  10       14.16       17.70      3.21 o 
  -6   1  10        0.52        2.95      2.95 o 
  -5   1  10       83.56      113.66      5.89 o 
  -4   1  10      156.07      191.14      7.30 o 
  -3   1  10        0.26        2.31      2.55 o 
  -2   1  10        7.59        4.72      3.36 o 
  -1   1  10      135.36      138.34      2.58 o 
   0   1  10      544.28      625.07      9.97 o 
   1   1  10        0.50        7.57      3.42 o 
   2   1  10      200.71      206.15     10.09 o 
   3   1  10        0.49        4.96      4.96 o 
   4   1  10       23.68       24.66      6.72 o 
   5   1  10       45.39       25.56      7.94 o 
   6   1  10        9.23        0.96      5.98 o 
   7   1  10        0.05        1.02      6.02 o 
 -11   2  10       27.36       37.27      5.22 o 
 -10   2  10        8.48        4.43      4.43 o 
  -9   2  10        8.83        1.37      3.04 o 
  -8   2  10        0.99        3.07      3.07 o 
  -7   2  10       10.34        3.17      3.17 o 
  -6   2  10        6.01        2.83      2.83 o 
  -5   2  10        1.97        0.80      2.75 o 
  -4   2  10       55.23       47.90      4.05 o 
  -3   2  10        6.45       13.39      2.83 o 
  -2   2  10      126.57      135.73      6.77 o 
  -1   2  10       18.12       21.95      3.65 o 
   0   2  10       17.04       20.38      2.81 o 
   1   2  10        7.11        3.84      4.06 o 
   2   2  10       17.12       20.21      4.82 o 
   3   2  10       32.31       34.68      6.52 o 
   4   2  10       21.58       22.85      6.39 o 
   5   2  10       13.71        3.68      7.31 o 
   6   2  10        0.76        2.44      6.11 o 
   7   2  10        0.25        6.11      4.99 o 
 -11   3  10        2.07        1.53      3.97 o 
 -10   3  10       11.67       33.39      4.21 o 
  -9   3  10       52.42        3.53      2.75 o 
  -8   3  10        2.77        4.46      2.80 o 
  -7   3  10        1.12        2.67      2.67 o 
  -6   3  10        1.16        2.09      2.04 o 
  -5   3  10       11.48        3.05      2.40 o 
  -4   3  10        4.41        4.68      2.72 o 
  -3   3  10       80.11       81.27      5.05 o 
  -2   3  10       52.24       60.08      4.90 o 
  -1   3  10        5.61        4.36      3.03 o 
   0   3  10       34.54       46.85      3.55 o 
   1   3  10       31.84       32.56      5.36 o 
   2   3  10       33.02       33.64      6.22 o 
   3   3  10        1.12        4.43      4.96 o 
   4   3  10       19.88       25.63      6.02 o 
   5   3  10       99.15      105.51      9.83 o 
   6   3  10        4.03        2.97      6.61 o 
   7   3  10       10.37        6.69      6.44 o 
 -10   4  10        5.39        0.87      3.27 o 
  -9   4  10       27.04        3.50      3.19 o 
  -8   4  10        1.67        2.23      2.67 o 
  -7   4  10       16.14       17.69      3.48 o 
  -6   4  10        6.78        9.96      2.32 o 
  -5   4  10        1.18        0.42      2.57 o 
  -4   4  10      110.02       83.38      5.54 o 
  -3   4  10        0.34        3.22      3.22 o 
  -2   4  10       64.85       58.82      5.50 o 
  -1   4  10      279.56      244.68      9.72 o 
   0   4  10      113.54      114.80      5.19 o 
   1   4  10       16.01       16.40      4.49 o 
   2   4  10        7.22        6.68      4.71 o 
   3   4  10      140.64      145.10      9.54 o 
   4   4  10      127.51      117.94      9.92 o 
   5   4  10       98.51       85.80      9.24 o 
   6   4  10       14.29        7.14      7.24 o 
 -10   5  10        0.00        1.44      3.48 o 
  -9   5  10        0.28        3.30      3.30 o 
  -8   5  10       36.32        0.24      3.24 o 
  -7   5  10        1.23        0.67      2.72 o 
  -6   5  10       36.36        0.41      2.63 o 
  -5   5  10        3.04        1.04      2.87 o 
  -4   5  10       94.64       84.10      5.19 o 
  -3   5  10        3.68        5.51      3.49 o 
  -2   5  10      478.66      483.53     12.69 o 
  -1   5  10      225.92      215.55      9.57 o 
   0   5  10       67.15       73.27      4.74 o 
   1   5  10        0.19        3.72      4.06 o 
   2   5  10        0.00        1.18      4.63 o 
   3   5  10       82.04       89.95      8.50 o 
   4   5  10        7.21        4.75      6.23 o 
   5   5  10        0.11        6.25      6.25 o 
   6   5  10        7.83        3.69      6.69 o 
  -9   6  10        1.63        5.21      2.88 o 
  -8   6  10       21.26        2.69      2.69 o 
  -7   6  10       42.34       44.31      4.39 o 
  -6   6  10       33.92       28.11      3.51 o 
  -5   6  10        7.06       17.99      2.79 o 
  -4   6  10       38.36       22.63      3.80 o 
  -3   6  10      215.89      225.20      8.42 o 
  -2   6  10        0.95        5.12      3.45 o 
  -1   6  10        3.89        4.09      3.55 o 
   0   6  10       23.08       36.22      3.69 o 
   1   6  10        0.42        0.38      4.00 o 
   2   6  10       26.36       29.37      6.02 o 
   3   6  10        0.21        2.29      5.49 o 
   4   6  10        0.00        0.99      5.89 o 
   5   6  10       23.12       22.91      6.69 o 
  -8   7  10        0.41        2.76      2.76 o 
  -7   7  10        0.93        1.12      2.59 o 
  -6   7  10        0.96        0.22      2.44 o 
  -5   7  10        2.21        1.68      2.88 o 
  -4   7  10        3.49        0.22      2.64 o 
  -3   7  10        6.96       14.01      3.28 o 
  -2   7  10        5.47       14.37      3.68 o 
  -1   7  10       11.59        9.95      4.38 o 
   0   7  10        4.21        3.25      2.80 o 
   1   7  10        0.53        2.99      4.12 o 
   2   7  10        1.75        4.66      4.27 o 
   3   7  10        0.38        5.06      5.06 o 
   4   7  10       10.35       14.70      5.67 o 
  -7   8  10        0.79        0.71      2.48 o 
  -6   8  10        7.44        9.04      3.10 o 
  -5   8  10        0.59        0.21      2.25 o 
  -4   8  10        0.07        1.09      2.38 o 
  -3   8  10        8.63        7.01      3.22 o 
  -2   8  10        0.49        0.78      3.19 o 
  -1   8  10        9.16        3.51      3.99 o 
   0   8  10        1.26        4.49      2.71 o 
   1   8  10        8.60        1.95      4.30 o 
   2   8  10        2.24        2.61      5.14 o 
   3   8  10       10.75        9.59      5.54 o 
  -4   9  10        0.81        2.75      2.75 o 
  -3   9  10        3.59        1.18      2.88 o 
  -2   9  10        1.01        0.80      2.99 o 
  -1   9  10        0.15        2.99      3.47 o 
   0   9  10        1.32        0.46      2.91 o 
 -11   0  11       31.14       42.31      5.27 o 
  -9   0  11       92.11       94.90      8.67 o 
  -7   0  11       13.63        0.53      3.09 o 
  -5   0  11      149.86      204.19      8.08 o 
  -3   0  11        3.05        6.19      3.12 o 
  -1   0  11        0.21        0.30      3.27 o 
   1   0  11       10.58       13.43      4.99 o 
   3   0  11       30.92       43.61      7.68 o 
   5   0  11      341.67      316.43     15.02 o 
 -11   1  11        0.12        0.00      3.72 o 
 -10   1  11       30.89       47.50      6.24 o 
  -9   1  11      121.89      149.80      8.33 o 
  -8   1  11        0.50        2.10      3.57 o 
  -7   1  11        6.84        4.67      3.38 o 
  -6   1  11       46.11        2.96      2.96 o 
  -5   1  11       99.37      106.73      6.19 o 
  -4   1  11       82.23      137.97      6.66 o 
  -3   1  11       13.78        3.32      3.32 o 
  -2   1  11        1.40        5.06      3.24 o 
  -1   1  11       14.07       13.25      3.80 o 
   0   1  11       27.87       27.89      4.72 o 
   1   1  11        3.28        7.37      4.22 o 
   2   1  11        0.30        4.64      4.64 o 
   3   1  11       34.04       43.68      7.34 o 
   4   1  11       20.84       19.25      6.68 o 
   5   1  11       14.98       14.81      7.43 o 
   6   1  11       38.41       37.68      7.80 o 
 -11   2  11        5.92       14.65      3.89 o 
 -10   2  11        2.66        3.19      3.28 o 
  -9   2  11        0.68        2.79      3.53 o 
  -8   2  11        8.53        5.45      3.32 o 
  -7   2  11       10.87        2.17      2.93 o 
  -6   2  11       15.61        1.60      3.02 o 
  -5   2  11        0.09        2.86      2.42 o 
  -4   2  11        8.48       14.63      2.67 o 
  -3   2  11        5.64        3.48      3.24 o 
  -2   2  11       22.49       29.79      4.55 o 
  -1   2  11       41.25       48.56      5.05 o 
   0   2  11       82.31       90.61      6.26 o 
   1   2  11        1.17        0.32      4.31 o 
   2   2  11       20.87       21.77      5.58 o 
   3   2  11      119.81      135.32      9.36 o 
   4   2  11      139.97      143.68     10.84 o 
   5   2  11       16.11       34.38      7.58 o 
   6   2  11        5.94        1.53      6.96 o 
 -10   3  11        5.43        1.46      3.02 o 
  -9   3  11        0.97        1.09      3.04 o 
  -8   3  11        0.19        0.78      2.62 o 
  -7   3  11        0.36        2.56      2.56 o 
  -6   3  11        4.67       14.17      3.14 o 
  -5   3  11        4.21        0.88      2.70 o 
  -4   3  11       43.20       58.12      4.37 o 
  -3   3  11        1.83        2.80      2.89 o 
  -2   3  11        1.13        0.25      3.56 o 
  -1   3  11       29.02       26.51      5.06 o 
   0   3  11        1.38        1.01      2.73 o 
   1   3  11        5.69        4.89      4.38 o 
   2   3  11        1.14        2.77      4.90 o 
   3   3  11        0.39        2.65      5.21 o 
   4   3  11      136.59      172.90     11.64 o 
   5   3  11      268.38      232.85     13.50 o 
   6   3  11       73.72       61.07      9.27 o 
 -10   4  11        3.93        3.71      3.06 o 
  -9   4  11        0.02        0.81      2.76 o 
  -8   4  11        0.09        0.00      3.09 o 
  -7   4  11        1.19        1.65      2.45 o 
  -6   4  11        5.97        1.79      2.48 o 
  -5   4  11        6.94        0.00      2.67 o 
  -4   4  11       16.13       22.40      3.55 o 
  -3   4  11      102.60       96.04      6.38 o 
  -2   4  11      206.21      243.05      9.90 o 
  -1   4  11      289.05      330.99     11.35 o 
   0   4  11       88.94      121.19      8.43 o 
   1   4  11       10.57       16.88      4.46 o 
   2   4  11        0.62        2.47      4.90 o 
   3   4  11      115.29      116.21     10.21 o 
   4   4  11       42.20       50.89      7.69 o 
   5   4  11       27.84       25.94      7.21 o 
  -9   5  11        3.70        7.11      3.36 o 
  -8   5  11        1.42        2.93      2.93 o 
  -7   5  11       54.29       65.70      2.75 o 
  -6   5  11       11.75        5.31      2.37 o 
  -5   5  11        3.12        0.21      2.66 o 
  -4   5  11        0.61        0.68      3.16 o 
  -3   5  11        0.39        0.00      3.35 o 
  -2   5  11      260.42      266.83     10.24 o 
  -1   5  11        1.70        6.53      3.16 o 
   0   5  11        4.15        1.51      3.03 o 
   1   5  11        1.83        9.29      4.08 o 
   2   5  11        1.50        4.24      4.63 o 
   3   5  11        0.01        0.45      5.25 o 
   4   5  11        1.72       11.63      5.36 o 
   5   5  11        0.10        3.72      6.45 o 
  -8   6  11       12.98        0.95      2.65 o 
  -7   6  11        0.35        2.48      2.51 o 
  -6   6  11        0.44        4.97      2.54 o 
  -5   6  11        9.10        4.52      2.62 o 
  -4   6  11        1.13        3.02      3.02 o 
  -3   6  11        7.28        9.45      3.27 o 
  -2   6  11        0.48        3.35      3.24 o 
  -1   6  11       24.74       30.96      4.69 o 
   0   6  11       31.61       38.51      3.81 o 
   1   6  11       19.60       27.29      5.22 o 
   2   6  11        5.30        7.43      5.12 o 
   3   6  11        2.53        6.76      5.19 o 
   4   6  11        6.23        9.28      6.77 o 
  -7   7  11        0.26        1.30      2.42 o 
  -6   7  11        1.62        2.50      2.50 o 
  -5   7  11        3.90        0.64      2.25 o 
  -4   7  11       13.71        5.30      3.16 o 
  -3   7  11        3.62        6.42      3.04 o 
  -2   7  11        2.33        5.27      2.77 o 
  -1   7  11       18.68       19.74      4.76 o 
   0   7  11        8.17       12.19      5.15 o 
   1   7  11       19.25       24.05      5.50 o 
   2   7  11        7.99       14.67      5.62 o 
   3   7  11        0.00        1.98      5.80 o 
  -6   8  11        0.67        1.22      2.39 o 
  -5   8  11        5.34       10.98      2.58 o 
  -4   8  11       32.37       28.59      3.61 o 
  -3   8  11        7.56        8.05      3.39 o 
  -2   8  11        0.08        1.06      3.11 o 
  -1   8  11        0.07        2.13      3.80 o 
   0   8  11       16.60       18.44      7.31 o 
   1   8  11        7.85       19.93      4.41 o 
 -10   0  12      158.16      160.46      3.45 o 
  -8   0  12        1.72        3.91      3.51 o 
  -6   0  12        4.60        2.56      2.86 o 
  -4   0  12       34.19       37.60      4.67 o 
  -2   0  12       71.02       88.26      6.60 o 
   0   0  12       43.24       59.52      4.75 o 
   2   0  12       14.66       17.85      5.93 o 
   4   0  12        3.51       14.83      6.63 o 
 -10   1  12       16.72        3.80      3.80 o 
  -9   1  12       22.35        0.86      3.23 o 
  -8   1  12       11.85        2.19      3.38 o 
  -7   1  12        0.39        7.28      3.02 o 
  -6   1  12        6.60       20.38      3.80 o 
  -5   1  12        0.95        3.15      2.80 o 
  -4   1  12        2.41        0.50      2.96 o 
  -3   1  12        2.41        1.28      3.34 o 
  -2   1  12       16.46       21.17      4.44 o 
  -1   1  12       42.19        4.81      3.76 o 
   0   1  12        8.87       16.42      7.50 o 
   1   1  12       89.38      106.77      8.00 o 
   2   1  12        0.95        0.41      4.86 o 
   3   1  12        5.62       12.90      5.91 o 
   4   1  12      124.22      114.80     11.34 o 
   5   1  12       41.53       35.68      7.86 o 
 -10   2  12       10.47        3.28      3.28 o 
  -9   2  12        2.42        3.39      3.45 o 
  -8   2  12        0.44        5.35      3.10 o 
  -7   2  12        1.51        2.27      3.13 o 
  -6   2  12        5.55        4.38      2.86 o 
  -5   2  12       26.45       34.59      3.97 o 
  -4   2  12        5.34        6.54      3.00 o 
  -3   2  12       15.85       10.71      3.65 o 
  -2   2  12       54.14       54.40      5.72 o 
  -1   2  12        3.71        8.68      3.98 o 
   0   2  12        0.03        3.99      2.48 o 
   1   2  12       31.44       51.54      6.40 o 
   2   2  12       18.06       16.92      6.40 o 
   3   2  12        4.16        4.81      5.97 o 
   4   2  12      226.71      252.09     13.85 o 
   5   2  12       20.16       13.18      7.33 o 
 -10   3  12        8.94        4.03      2.84 o 
  -9   3  12       14.64       29.03      3.91 o 
  -8   3  12        0.98        5.78      3.33 o 
  -7   3  12        3.06        2.24      2.96 o 
  -6   3  12        0.01        2.37      2.70 o 
  -5   3  12       22.33       17.62      4.08 o 
  -4   3  12        4.94        7.88      3.30 o 
  -3   3  12       38.86       43.80      5.01 o 
  -2   3  12       38.66       42.56      5.73 o 
  -1   3  12       94.68      129.72      7.88 o 
   0   3  12       36.91       38.80      4.08 o 
   1   3  12       84.19       82.64      7.97 o 
   2   3  12        4.62        7.45      5.27 o 
   3   3  12      122.05      132.67     10.68 o 
   4   3  12      224.14      252.24     14.84 o 
   5   3  12      162.53      156.71     11.80 o 
  -9   4  12        4.19        3.49      2.90 o 
  -8   4  12        2.64       11.22      2.67 o 
  -7   4  12        3.45        0.96      3.07 o 
  -6   4  12       10.94        2.79      3.18 o 
  -5   4  12       18.36       18.97      3.47 o 
  -4   4  12       23.72       26.26      3.79 o 
  -3   4  12        0.00        2.74      3.39 o 
  -2   4  12       24.78       22.24      5.27 o 
  -1   4  12       41.81       49.93      5.36 o 
   0   4  12        6.04       13.44      5.17 o 
   1   4  12        2.89        0.81      4.65 o 
   2   4  12       19.76       20.54      6.05 o 
   3   4  12       12.48        5.44      6.49 o 
   4   4  12       27.77       26.73      7.21 o 
  -9   5  12        2.21        2.85      2.97 o 
  -8   5  12        3.89        2.22      2.88 o 
  -7   5  12       13.45        0.24      2.82 o 
  -6   5  12        1.11        2.89      2.89 o 
  -5   5  12        6.27        0.23      3.16 o 
  -4   5  12        2.00        5.37      3.01 o 
  -3   5  12        1.71        5.74      3.02 o 
  -2   5  12        6.84        3.54      3.67 o 
  -1   5  12        3.23        2.15      3.93 o 
   0   5  12        4.60       10.18      3.15 o 
   1   5  12        0.02        6.04      4.48 o 
   2   5  12        2.25        8.18      4.69 o 
   3   5  12        5.36        6.48      5.76 o 
   4   5  12        7.52       10.06      6.35 o 
  -8   6  12        0.33        2.59      2.80 o 
  -7   6  12        4.17        1.12      2.45 o 
  -6   6  12        0.36        3.03      3.03 o 
  -5   6  12       26.67       17.55      3.41 o 
  -4   6  12        0.39        0.46      2.80 o 
  -3   6  12       19.84       26.79      3.94 o 
  -2   6  12       67.51       58.81      5.69 o 
  -1   6  12        7.26        9.97      4.21 o 
   0   6  12        0.05        2.58      2.58 o 
   1   6  12        0.19        4.75      4.75 o 
   2   6  12       12.06       22.53      4.68 o 
   3   6  12        0.14        3.03      6.02 o 
  -6   7  12        0.08        1.27      2.50 o 
  -5   7  12       18.57        9.46      3.13 o 
  -4   7  12       45.88       27.43      4.16 o 
  -3   7  12       17.69       22.38      3.53 o 
  -2   7  12        0.08        0.27      3.28 o 
  -1   7  12        8.33        7.52      4.42 o 
   0   7  12        8.81       11.33      3.32 o 
   1   7  12        8.95       13.55      4.67 o 
  -3   8  12       76.06       84.64      5.84 o 
  -2   8  12       28.20       32.13      4.89 o 
  -9   0  13        0.05        0.58      3.48 o 
  -7   0  13        0.99        0.56      3.86 o 
  -5   0  13       13.38       16.30      3.88 o 
  -3   0  13        5.31        3.51      3.43 o 
  -1   0  13        0.00        4.51      4.51 o 
   1   0  13       11.10       16.21      6.74 o 
   3   0  13        6.23       17.34      6.48 o 
 -10   1  13        0.53        0.00      2.76 o 
  -9   1  13       10.92        0.28      3.22 o 
  -8   1  13        0.01        0.29      3.63 o 
  -7   1  13        0.01        1.08      3.18 o 
  -6   1  13        3.23        1.86      3.30 o 
  -5   1  13       16.63        0.25      3.11 o 
  -4   1  13        2.83        4.58      2.76 o 
  -3   1  13       27.03        3.41      3.70 o 
  -2   1  13        6.38        6.41      4.00 o 
  -1   1  13       18.43       27.63      5.38 o 
   0   1  13       44.63       47.41      4.83 o 
   1   1  13        2.37        3.80      5.63 o 
   2   1  13       11.70       21.97      5.94 o 
   3   1  13        0.58        3.14      6.22 o 
   4   1  13        0.40        3.80      6.76 o 
  -9   2  13        0.18        3.41      3.49 o 
  -8   2  13        0.49        0.56      2.67 o 
  -7   2  13        2.85        2.40      2.81 o 
  -6   2  13        3.94        5.93      3.20 o 
  -5   2  13       17.91        0.78      3.75 o 
  -4   2  13        9.05        1.82      3.80 o 
  -3   2  13       23.87       23.20      4.65 o 
  -2   2  13       27.71       22.03      5.49 o 
  -1   2  13      149.67      156.46      9.15 o 
   0   2  13        3.95        2.22      3.18 o 
   1   2  13        1.04        3.82      5.15 o 
   2   2  13       40.48       47.14      7.85 o 
   3   2  13      115.60      129.35     11.07 o 
   4   2  13        4.99        7.07      7.37 o 
  -9   3  13        1.16        3.05      3.11 o 
  -8   3  13        9.27        8.29      3.82 o 
  -7   3  13        7.08        3.33      3.39 o 
  -6   3  13        5.10        2.25      2.85 o 
  -5   3  13       18.83       20.94      4.29 o 
  -4   3  13        6.59        8.95      3.90 o 
  -3   3  13       74.64       92.89      6.81 o 
  -2   3  13      255.91      311.79     11.42 o 
  -1   3  13        4.74        4.26      4.48 o 
   0   3  13       96.41      119.98      6.03 o 
   1   3  13        5.83       12.35      5.28 o 
   2   3  13       44.10       48.28      8.32 o 
   3   3  13        0.40       11.41      5.63 o 
   4   3  13        9.49        1.10      7.00 o 
  -8   4  13        0.09        3.00      3.00 o 
  -7   4  13        0.15        2.48      3.11 o 
  -6   4  13        0.89        1.70      2.76 o 
  -5   4  13        3.39        0.24      3.06 o 
  -4   4  13       22.92       19.79      3.90 o 
  -3   4  13       58.29       78.93      6.05 o 
  -2   4  13       11.64        6.12      4.00 o 
  -1   4  13        1.95        4.65      4.65 o 
   0   4  13       25.58       25.85      3.94 o 
   1   4  13        1.69        3.85      5.31 o 
   2   4  13        5.83        2.89      6.12 o 
   3   4  13        3.21        5.18      6.41 o 
  -8   5  13        0.06        0.49      2.79 o 
  -7   5  13        4.85        1.66      3.01 o 
  -6   5  13        3.92        3.26      3.16 o 
  -5   5  13        3.21        2.12      2.80 o 
  -4   5  13        5.74        4.89      3.30 o 
  -3   5  13        0.36        3.16      3.35 o 
  -2   5  13        4.65        3.18      4.07 o 
  -1   5  13        2.46        9.54      4.00 o 
   0   5  13        4.13        6.03      3.27 o 
   1   5  13        1.08        6.87      4.68 o 
   2   5  13        0.30        0.94      5.55 o 
  -6   6  13        1.63        3.79      2.56 o 
  -5   6  13        4.93        4.78      2.75 o 
  -4   6  13        0.37        0.95      2.76 o 
  -3   6  13        0.45        4.91      3.12 o 
  -2   6  13        3.69        0.28      3.53 o 
  -1   6  13        0.69        1.64      3.84 o 
   0   6  13        0.03        4.13      8.48 o 
   1   6  13        0.04        4.43      4.43 o 
  -4   7  13       14.57       11.10      3.54 o 
  -3   7  13       18.47       18.22      3.91 o 
  -2   7  13        2.10        0.86      3.85 o 
  -1   7  13        0.06        3.25      4.08 o 
  -8   0  14        1.98        0.89      3.51 o 
  -6   0  14        0.25        3.77      3.89 o 
  -4   0  14        0.43        0.91      3.55 o 
  -2   0  14       21.74       35.99      5.74 o 
   0   0  14        8.30       18.26      5.35 o 
   2   0  14        7.75        5.75      6.37 o 
  -9   1  14        3.23        0.29      3.54 o 
  -8   1  14        2.36        6.34      3.35 o 
  -7   1  14        0.59        2.83      3.43 o 
  -6   1  14        0.04        1.40      3.20 o 
  -5   1  14        4.71        2.79      3.28 o 
  -4   1  14        0.03        4.02      4.02 o 
  -3   1  14        0.47        0.62      3.46 o 
  -2   1  14        2.48        3.60      4.27 o 
  -1   1  14        1.18        0.36      4.14 o 
   0   1  14        0.03        1.14      3.32 o 
   1   1  14        7.40        7.40      5.39 o 
   2   1  14        3.86       10.32      6.35 o 
   3   1  14        7.08       17.16      6.51 o 
  -8   2  14        0.53        0.56      3.17 o 
  -7   2  14       14.04       24.07      4.51 o 
  -6   2  14        3.56       14.81      3.50 o 
  -5   2  14       12.50        8.65      2.98 o 
  -4   2  14       13.79       18.69      4.21 o 
  -3   2  14       59.61       74.80      6.78 o 
  -2   2  14      124.65      146.53      9.60 o 
  -1   2  14       31.09       47.84      6.64 o 
   0   2  14        2.99        2.03      3.52 o 
   1   2  14        7.45       14.26      5.87 o 
   2   2  14        6.09       12.30      5.99 o 
   3   2  14       39.00       51.65      8.68 o 
  -8   3  14        8.23        0.81      3.92 o 
  -7   3  14        1.66        3.15      2.66 o 
  -6   3  14       21.77       39.17      4.45 o 
  -5   3  14       12.83       15.94      3.97 o 
  -4   3  14       12.01       15.94      4.38 o 
  -3   3  14       40.35       42.03      5.79 o 
  -2   3  14       30.78       42.24      5.74 o 
  -1   3  14        0.22        2.11      4.81 o 
   0   3  14        1.68        1.41      3.42 o 
   1   3  14        0.54        0.45      5.04 o 
   2   3  14       24.32       24.43      8.10 o 
  -7   4  14        2.21        1.50      3.27 o 
  -6   4  14        0.26        4.22      2.65 o 
  -5   4  14        3.31        1.51      2.89 o 
  -4   4  14        3.15        0.00      3.46 o 
  -3   4  14        2.29        3.94      3.34 o 
  -2   4  14       22.45       23.60      5.26 o 
  -1   4  14        6.88       13.32      4.58 o 
   0   4  14       12.91       14.54      5.01 o 
   1   4  14        0.05        2.28      5.26 o 
   2   4  14       17.94       16.61      6.92 o 
  -6   5  14        3.88        2.12      2.98 o 
  -5   5  14        3.71        0.00      3.30 o 
  -4   5  14        1.31        2.03      3.06 o 
  -3   5  14        0.09        0.00      3.02 o 
  -2   5  14        8.65       18.97      4.39 o 
  -1   5  14        1.40        3.48      4.14 o 
   0   5  14        0.00        1.94      6.15 o 
  -4   6  14        0.15        1.47      3.05 o 
  -3   6  14        0.15        0.00      3.33 o 
  -2   6  14        0.55        4.19      3.61 o 
  -7   0  15        1.87       12.91      3.47 o 
  -5   0  15        1.97        0.61      3.84 o 
  -3   0  15       59.98       78.25      6.74 o 
  -1   0  15        3.74        7.11      5.29 o 
   1   0  15        1.98        3.51      6.15 o 
  -7   1  15        0.53        2.02      3.39 o 
  -6   1  15        0.50        1.44      3.71 o 
  -5   1  15        0.18        0.00      3.20 o 
  -4   1  15        7.30       12.76      3.64 o 
  -3   1  15       19.00        5.80      3.52 o 
  -2   1  15       14.80       21.66      5.36 o 
  -1   1  15        0.56        1.16      4.61 o 
   0   1  15        0.52        2.08      3.63 o 
   1   1  15       19.37       29.25      7.26 o 
  -7   2  15        2.41        3.90      3.07 o 
  -6   2  15       10.28        3.04      3.04 o 
  -5   2  15        6.83        1.97      3.44 o 
  -4   2  15        0.67        3.21      4.01 o 
  -3   2  15        1.48        5.60      3.82 o 
  -2   2  15       35.53       48.74      6.23 o 
  -1   2  15        0.00        4.58      4.19 o 
   0   2  15        0.18        0.37      3.64 o 
   1   2  15        0.45        5.37      6.10 o 
  -6   3  15        1.93        7.96      3.13 o 
  -5   3  15        0.01        1.63      3.23 o 
  -4   3  15        2.54        3.94      3.48 o 
  -3   3  15       21.13       29.34      4.93 o 
  -2   3  15        2.22        6.34      3.91 o 
  -1   3  15        0.70        1.51      4.57 o 
   0   3  15        2.83        1.08      3.62 o 
  -5   4  15        0.33        3.21      3.21 o 
  -4   4  15        0.25        1.38      3.27 o 
  -3   4  15        4.09        4.41      3.25 o 
  -2   4  15        0.38        5.55      3.75 o 
  -1   4  15        4.36        3.33      4.82 o 
  -4   0  16        6.81        3.27      4.77 o 
  -2   0  16       53.59       75.96      7.70 o 
  -5   1  16        0.03        5.43      3.54 o 
  -4   1  16       41.64       57.47      6.52 o 
  -3   1  16       41.83       40.52      7.03 o 
  -2   1  16        1.98        1.83      4.64 o 
  -1   1  16        0.90        1.64      4.61 o 
  -4   2  16       15.94       24.10      5.19 o 
  -3   2  16        0.05        1.30      4.16 o 
  -2   2  16        3.05        0.35      4.83 o 
                                                 
